# Supplementary material for: Protease Activity Profiling of Snake Venoms Using High-Throughput Peptide Screening
Source: Toxins (Basel). 2019 Mar 19;11(3):170. doi: 10.3390/toxins11030170 (PMC6468401; doi:10.3390/toxins11030170)
Supplement: Supplementary file 1 [file toxins-11-00170-s001.zip]

Archive with 5 entries (4 files):
- toxins-463104-final-supplementary/
- toxins-463104-final-supplementary/File S1.xlsx
- toxins-463104-final-supplementary/File S2.xlsx
- toxins-463104-final-supplementary/File S3.xlsx
- toxins-463104-final-supplementary/toxins-463104-final-supplementary.docx
