# Supplementary material for: Protease Activity Profiling of Snake Venoms Using High-Throughput Peptide Screening
Source: Toxins (Basel). 2019 Mar 19;11(3):170. doi: 10.3390/toxins11030170 (PMC6468401; doi:10.3390/toxins11030170)
Supplement: Supplementary file 1 [file toxins-11-00170-s001.zip › toxins-463104-final-supplementary/File S1.xlsx]

## Sheet: Metalloproteinase substrates
Category	Inflammation mediators			Coagulation factors			Collagen-integrin			Other
Snake venom	B. arietans	B. asper	E. carinatus	B. arietans	B. asper	E. carinatus	B. arietans	B. asper	E. carinatus	B. arietans	B. asper	E. carinatus
Index
0	TNF receptor-associated factor 3,TRAF3_HUMAN,EEADSMKS	C-C motif chemokine 7,CCL7_HUMAN,QPVGINTS	TNF receptor-associated factor 3,TRAF3_HUMAN,EEADSMKS			Fibrinogen beta chain,FIBB_CHICK,IDARAHRP	Integrin alpha-V,ITAV_HUMAN,DPLEFKSH	Collagen alpha-2(I) chain,CO1A2_HUMAN,GPQGLLGA		Thymosin beta-4,TYB4_HUMAN,SDKPDMAE	Prepronociceptin,PNOC_HUMAN,QLQKRFGG	Thymosin beta-4,TYB4_HUMAN,SDKPDMAE
1	Tumor necrosis factor ligand,TNFL6_HUMAN,SLEKQIGH	TNF receptor-associated factor 3,TRAF3_HUMAN,EEADSMKS	Tumor necrosis factor ligand,TNFL6_HUMAN,SLEKQIGH			Coagulation factor VII,FA7_HUMAN,PQGRIVGG	Integrin alpha-X,ITAX_HUMAN,RVLGLKAH	Integrin alpha-6,ITA6_HUMAN,RPIPITAS		Heterogeneous nuclear ribonucleoproteins C1/C2,HNRPC_HUMAN,GEDDRDSA	Thymosin beta-4,TYB4_HUMAN,SDKPDMAE	Insulin,INS_HUMAN,LQKRGIVE
2	Heat shock protein HSP,HS90B_HUMAN,DEEDDSGK	Tumor necrosis factor ligand,TNFL6_HUMAN,SLEKQIGH	Complement C1s subcomponent,C1S_HUMAN,EKQRIIGG					Integrin alpha-X,ITAX_HUMAN,RVLGLKAH		Phosphatidylethanolamine-binding protein 1,PEBP1_HUMAN,SGPLSLQE	Eukaryotic translation initiation factor,IF2A_HUMAN,AEVDGDDD	Eukaryotic translation initiation factor,IF2A_HUMAN,AEVDGDDD
3	Complement C4-A,CO4A_HUMAN,GLQRALEI	Complement C5,CO5_HUMAN,QLGRLHMK	Tumor necrosis factor ligand,TNF11_HUMAN,GSQHIRAE					Collagen alpha-1(II) chain ,CO2A1_CHICK,RYMRADEA		Neuromedin-B,NMB_HUMAN,AAGVAPLS	Heterogeneous nuclear ribonucleoproteins C1/C2,HNRPC_HUMAN,GEDDRDSA	Pro-opiomelanocortin,COLI_HUMAN,KPVGKKRR
4	Interleukin-18,IL18_HUMAN,LESDYFGK	Complement C1s subcomponent,C1S_HUMAN,EKQRIIGG								Pro-neuropeptide Y,NPY_HUMAN,GEDAPAED	Pro-opiomelanocortin,COLI_HUMAN,NPRKYVMG	Pro-neuropeptide Y,NPY_HUMAN,GEDAPAED
5		Complement C1r subcomponent,C1R_HUMAN,QRQRIIGG								60S acidic ribosomal protein,RLA0L_HUMAN,SDEDMGFG	Pro-opiomelanocortin,COLI_HUMAN,EFKRELTG	Alpha-2-macroglobulin,A2MG_HUMAN,GHARLVHV
6		Complement C4-A,CO4A_HUMAN,GLQRALEI								Dentin matrix acidic phosphoprotein,DMP1_HUMAN,DPQSIRSQ	Phosphatidylethanolamine-binding protein 1,PEBP1_HUMAN,SGPLSLQE	Dentin matrix acidic phosphoprotein,DMP1_HUMAN,DPQSIRSQ
7		Tumor necrosis factor ligand,TNF11_RAT,GPQRFSGV								Paxillin,PAXI_HUMAN,FPADEANS	Trypsin-1,TRY1_HUMAN,DDDKIVGG	Pepsin A,PEPA_PIG,AAALIGDE
8		Tumor necrosis factor ligand,TNF13_HUMAN,RKRRAVLT								Pepsin A,PEPA_PIG,AAALIGDE	Pro-FMRFamide-related neuropeptide FF,NPFF_HUMAN,APQRFGKK	Sucrase-isomaltase, intestinal,SUIS_HUMAN,ANARIKLP
9		Fractalkine,X3CL1_HUMAN,AATRRQAV								RAC-alpha serine/threonine-protein kinase,AKT1_HUMAN,TVADGLKK	Brevican core protein,PGCB_RAT,HPSAFSEA	Prohead core protein protease,PCPP_BPT4,ALAEAMKK
10										Calpastatin,ICAL_HUMAN,ALADSLGK	60S acidic ribosomal protein,RLA0L_HUMAN,SDEDMGFG	Ataxin-3,ATX3_HUMAN,LDEDEEDL
11										Prohead core protein protease,PCPP_BPT4,ALAEAMKK	Fibroblast growth factor receptor,FGFR1_HUMAN,RPAVMTSP	Ataxin-3,ATX3_HUMAN,DEEDLQRA
12										Androgen receptor,ANDR_HUMAN,DEDDSAAP	Dentin matrix acidic phosphoprotein,DMP1_HUMAN,DPQSIRSQ	Heterogeneous nuclear ribonucleoprotein C-like,HNRC1_HUMAN,EGEDDRDS
13										Synaptosomal-associated protein 25,SNP25_HUMAN,QIDRIMEK	Paxillin,PAXI_HUMAN,FPADEANS	Catenin beta-1,CTNB1_HUMAN,TQFDAAHP
14										DNA topoisomerase 1,TOP1_HUMAN,PEDDGYFV	Pepsin A,PEPA_PIG,AAALIGDE	Cohesin subunit rad21,RAD21_SCHPO,EAGRNAQV
15										Ataxin-3,ATX3_HUMAN,LDEDEEDL	Lysosomal alpha-glucosidase,LYAG_HUMAN,RDAQAHPG	Alpha-2-antiplasmin,A2AP_HUMAN,TSGPNQEQ
16										Huntingtin,HD_HUMAN,DEEDILSH	RAC-alpha serine/threonine-protein kinase,AKT1_HUMAN,TVADGLKK	Lupus La protein,LA_HUMAN,DEHDEHDE
17										Myocyte-specific enhancer factor 2D,MEF2D_HUMAN,LTEDHLDL	Prohead core protein protease,PCPP_BPT4,ALAEAMKK	Heterogeneous nuclear ribonucleoprotein R,HNRPR_HUMAN,DYHDYRGG
18										Ataxin-3,ATX3_HUMAN,DEEDLQRA	Androgen receptor,ANDR_HUMAN,DEDDSAAP	Catenin beta-1,CTNB1_HUMAN,ADIDGQYA
19										Heterogeneous nuclear ribonucleoprotein C-like,HNRC1_HUMAN,EGEDDRDS	Synaptosomal-associated protein 25,SNP25_HUMAN,QIDRIMEK	Proto-oncogene vav,VAV_HUMAN,DQIDDTVE
20										Apoptosis regulator Bcl-2,BCL2_RAT,DTGDEDSA	DNA topoisomerase 1,TOP1_HUMAN,PEDDGYFV	Erythroid transcription factor,GATA1_HUMAN,EGLDAAAS
21										Apoptosis regulator Bcl-2,BCL2_HUMAN,DAGDVGAA	Ataxin-3,ATX3_HUMAN,LDEDEEDL	Signal transducer and activator,STAT1_HUMAN,MELDGPKG
22										Pre-histone-like nucleoprotein ,NP_ADEB2,MYGGARRL	Provicilin,VCLB_PEA,GKENDKEE	Signal recognition particle subunit,SRP72_HUMAN,SELDASKT
23										Lupus La protein,LA_HUMAN,DEHDEHDE	Huntingtin,HD_HUMAN,DEEDILSH	Carbonic anhydrase, chloroplastic,CAHC_PEA,AQLGTTSS
24										Plasma membrane calcium-transporting ATPase,AT2B4_HUMAN,DEIDHAEM	Myocyte-specific enhancer factor 2D,MEF2D_HUMAN,LTEDHLDL	STE20/SPS1-related proline-alanine-rich protein kinase,STK39_HUMAN,DEMDEKSE
25										Heterogeneous nuclear ribonucleoprotein R,HNRPR_HUMAN,RAIDALRE	Ataxin-3,ATX3_HUMAN,DEEDLQRA	DNA-binding protein SATB1,SATB1_HUMAN,VEMDSLSE
26										Catenin beta-1,CTNB1_HUMAN,ADIDGQYA	Heterogeneous nuclear ribonucleoprotein C-like,HNRC1_HUMAN,EGEDDRDS	Phytepsin,ASPR_HORVU,SPMGESAV
27										Erythroid transcription factor,GATA1_HUMAN,EGLDAAAS	Cohesin subunit rad21,RAD21_SCHPO,EAGRNAQV	double-stranded RNA-activated protein,E2AK2_HUMAN,DLPDMKET
28										Phytepsin,ASPR_HORVU,NGLRADPM	Apoptosis regulator Bcl-2,BCL2_RAT,DTGDEDSA	Actin, aortic smooth muscle,ACTA_HUMAN,ELPDGQVI
29										Calpain-1 catalytic subunit ,CAN1_BOVIN,KELGLGRH	Apoptosis regulator Bcl-2,BCL2_HUMAN,DAGDVGAA	Protein kinase C epsilon,KPCE_HUMAN,SSPDGQLM
30										Paxillin,PAXI_HUMAN,SLLDELES	Lupus La protein,LA_HUMAN,DEHDEHDE	Transcription factor Sp1,SP1_HUMAN,NSPDAQPQ
31										Heat-labile enterotoxin B chain,ELTB_CLOPF,EDLKTPIN	Heterogeneous nuclear ribonucleoprotein R,HNRPR_HUMAN,RAIDALRE	Plasminogen,PLMN_MOUSE,ELPTVSQE
32										Signal recognition particle subunit,SRP72_HUMAN,SELDASKT	Catenin beta-1,CTNB1_HUMAN,ADIDGQYA	Lysosomal alpha-glucosidase,LYAG_HUMAN,GAQMGQPW
33										STE20/SPS1-related proline-alanine-rich protein kinase,STK39_HUMAN,DEMDEKSE	Proto-oncogene vav,VAV_HUMAN,DQIDDTVE	Presenilin-1,PSN1_HUMAN,AQRDSHLG
34										DNA-binding protein SATB1,SATB1_HUMAN,VEMDSLSE	Parathyroid hormone-related protein,PTHR_HUMAN,AEIRATSE	Exostosin-like 2,EXTL2_HUMAN,MLRREIKS
35										RAC-alpha serine/threonine-protein kinase,AKT1_HUMAN,EEMDFRSG	Serine/arginine-rich splicing factor 1,SRSF1_HUMAN,DLKDHMRE	Oxygen-evolving enhancer protein 3,,PSBQ_SPIOL,EARPIVVG
36										Phytepsin,ASPR_HORVU,SPMGESAV	Phytepsin,ASPR_HORVU,NGLRADPM	Alpha-adducin,ADDA_HUMAN,DDSDAATF
37										double-stranded RNA-activated protein,E2AK2_HUMAN,DLPDMKET	Breast cancer type 1,BRCA1_HUMAN,DLLDDGEI	60S acidic ribosomal protein,RLA0_HUMAN,EESDEDMG
38										Sterol regulatory element-binding protein,SRBP1_HUMAN,SEPDSPVF	Apoptotic chromatin condensation inducer,ACINU_HUMAN,DELDYHRG	Complement C3,CO3_ONCMY,LLSRSEED
39										Calcium/calmodulin-dependent protein kinase type,KCC4_HUMAN,PAPDAPLK	Genome polyprotein,POLG_PSBMV,VKLEGKSK	Calsenilin,CSEN_HUMAN,DSSDSELE
40										Protein kinase C epsilon,KPCE_HUMAN,SSPDGQLM	Paxillin,PAXI_HUMAN,SLLDELES	Cyclin-dependent kinase inhibitor 1B,CDN1B_HUMAN,DPSDSQTG
41										Transcription factor Sp1,SP1_HUMAN,NSPDAQPQ	Dual specificity mitogen-activated protein,MP2K4_HUMAN,KALKLNFA	Double-strand-break repair protein rad21,RAD21_HUMAN,EPSRLQES
42										Serine-protein kinase ATM,ATM_HUMAN,DYPDSSVS	Heat-labile enterotoxin B chain,ELTB_CLOPF,EDLKTPIN	Filamin-A,FLNA_HUMAN,APQYTYAQ
43										Cyclin-dependent kinase inhibitor 1B,CDN1B_HUMAN,ESQDVSGS	Atrophin-1,ATN1_HUMAN,DSLDGRSL	Serine/threonine-protein kinase 24,STK24_HUMAN,AETDGQAS
44										Heterogeneous nuclear ribonucleoproteins C1/C2,HNRPC_HUMAN,DDRDSANG	Signal recognition particle subunit,SRP72_HUMAN,SELDASKT	Amyloid-beta A4 protein,A4_HUMAN,SEVKMDAE
45										Apoptosis regulator Bcl-2,BCL2_CRIGR,VHRDMAAR	Carbonic anhydrase, chloroplastic,CAHC_PEA,AQLGTTSS	Ras GTPase-activating protein 1,RASA1_HUMAN,DTVDGKEI
46										Oxygen-evolving enhancer protein 3,,PSBQ_SPIOL,EARPIVVG	STE20/SPS1-related proline-alanine-rich protein kinase,STK39_HUMAN,DEMDEKSE	CD40 ligand,CD40L_FELCA,KNVAMQKG
47										Alpha-adducin,ADDA_HUMAN,DDSDAATF	DNA-binding protein SATB1,SATB1_HUMAN,VEMDSLSE
48										60S acidic ribosomal protein,RLA0_HUMAN,EESDEDMG	Phytepsin,ASPR_HORVU,SPMGESAV
49										Calsenilin,CSEN_HUMAN,DSSDSELE	Small, acid-soluble spore protein,SAS0_CLOPE,FKNEVARE
50										Cyclin-dependent kinase inhibitor 1B,CDN1B_HUMAN,DPSDSQTG	double-stranded RNA-activated protein,E2AK2_HUMAN,DLPDMKET
51										Double-strand-break repair protein rad21,RAD21_HUMAN,EPSRLQES	Erythroid transcription factor,GATA1_HUMAN,LSPDLLTL
52										Heterogeneous nuclear ribonucleoprotein R,HNRPR_HUMAN,KESDLSHV	UvrABC system protein B,UVRB_ECOL6,MSPKALQQ
53										Dual specificity mitogen-activated protein,MP2K1_HUMAN,KPTPIQLN	Actin, aortic smooth muscle,ACTA_HUMAN,ELPDGQVI
54										Serine/threonine-protein kinase 24,STK24_HUMAN,AETDGQAS	Protein kinase C epsilon,KPCE_HUMAN,SSPDGQLM
55										Amyloid-beta A4 protein,A4_HUMAN,SEVKMDAE	Transcription factor Sp1,SP1_HUMAN,NSPDAQPQ
56										Tyrosine-protein kinase Lyn,LYN_HUMAN,DGVDLKTQ	Plasminogen,PLMN_MOUSE,ELPTVSQE
57										CD40 ligand,CD40L_FELCA,KNVAMQKG	Serine-protein kinase ATM,ATM_HUMAN,DYPDSSVS
58										Replication factor C subunit,RFC1_HUMAN,DEVDGMAG	Cyclin-dependent kinase inhibitor 1B,CDN1B_HUMAN,ESQDVSGS
59											Heterogeneous nuclear ribonucleoproteins C1/C2,HNRPC_HUMAN,DDRDSANG
60											Exostosin-like 2,EXTL2_HUMAN,MLRREIKS
61											Ras-related C3 botulinum toxin,RAC1_HUMAN,DLRDDKDT
62											Oxygen-evolving enhancer protein 3,,PSBQ_SPIOL,EARPIVVG
63											Alpha-adducin,ADDA_HUMAN,DDSDAATF
64											Bactericidal permeability-increasing protein,BPI_BOVIN,DYSLVAPP
65											60S acidic ribosomal protein,RLA0_HUMAN,EESDEDMG
66											Complement C3,CO3_ONCMY,LLSRSEED
67											Calsenilin,CSEN_HUMAN,DSSDSELE
68											Cyclin-dependent kinase inhibitor 1B,CDN1B_HUMAN,DPSDSQTG
69											Double-strand-break repair protein rad21,RAD21_HUMAN,EPSRLQES
70											Urokinase plasminogen activator surface,UPAR_HUMAN,TYSRSRYL
71											Heterogeneous nuclear ribonucleoprotein R,HNRPR_HUMAN,KESDLSHV
72											Dual specificity mitogen-activated protein,MP2K1_HUMAN,KPTPIQLN
73											Serine/threonine-protein kinase 24,STK24_HUMAN,AETDGQAS
74											Amyloid-beta A4 protein,A4_HUMAN,SEVKMDAE
75											Ras GTPase-activating protein 1,RASA1_HUMAN,DTVDGKEI
76											Tyrosine-protein kinase Lyn,LYN_HUMAN,DGVDLKTQ
77											CD40 ligand,CD40L_FELCA,KNVAMQKG
78											Replication factor C subunit,RFC1_HUMAN,DEVDGMAG

## Sheet: Serine proteinase substrates
Category	Inflammation mediators			Coagulation factors			Collagen-integrin			Other
Snake venom	B. arietans	B. asper	E. carinatus	B. arietans	B. asper	E. carinatus	B. arietans	B. asper	E. carinatus	B. arietans	B. asper	E. carinatus
Index
0	Kininogen-1,KNG1_HUMAN,SPFRSSRI	Kininogen-1,KNG1_HUMAN,SPFRSSRI	Kininogen-1,KNG1_HUMAN,SPFRSSRI		Coagulation factor VIII,FA8_HUMAN,IEPRSFSQ	Coagulation factor VIII,FA8_HUMAN,RSKRALKQ			Integrin alpha-4,ITA4_XENLA,VSKRSADD	Somatoliberin,SLIB_HUMAN,RMRRYADA	RAC-alpha serine/threonine-protein kinase,AKT1_HUMAN,EEMDFRSG	Somatoliberin,SLIB_HUMAN,RGARARLG
1	Kininogen-1,KNG1_BOVIN,SPFRSVQV	Kininogen-1,KNG1_BOVIN,SPFRSVQV	Kininogen-1,KNG1_BOVIN,SPFRSVQV		Fibrinogen alpha chain,FIBA_HUMAN,GGVRGPRV	Coagulation factor VIII,FA8_HUMAN,PQLRMKNN			Collagen alpha-1(II) chain ,CO2A1_CHICK,RYMRADEA	Pro-neuropeptide Y,NPY_HUMAN,RQRYGKRS		Neurotensin/neuromedin N,NEUT_HUMAN,VARRKLPT
2	Tumor necrosis factor ligand,TNF13_HUMAN,RKRRAVLT		Complement C3,CO3_HUMAN,RLGREGVQ			Coagulation factor VIII,FA8_HUMAN,IEPRSFSQ				ADM,ADML_HUMAN,RVKRYRQS		Pro-opiomelanocortin,COLI_HUMAN,NPRKYVMG
3			Complement C5,CO5_HUMAN,QLGRLHMK			Coagulation factor V,FA5_HUMAN,LDRRGIQR				Proprotein convertase subtilisin/kexin type,PCSK5_BRACL,RVKRRVKR		Pro-neuropeptide Y,NPY_HUMAN,RQRYGKRS
4			Tumor necrosis factor ligand,TNF11_RAT,GPQRFSGV							Proprotein convertase subtilisin/kexin type,PCSK6_HUMAN,RVKRQVRS		Peptide YY ,PYY_HUMAN,QRYGKRDG
5			Tumor necrosis factor ligand,TN13B_MOUSE,RNRRAFQG							cGMP-dependent protein kinase 1,KGP1_HUMAN,HDLRQAFR		Pro-FMRFamide-related neuropeptide FF,NPFF_HUMAN,PQRFGRNT
6			Tumor necrosis factor ligand,TNF13_HUMAN,RKRRAVLT							Cell wall mannoprotein HSP150,HS150_YEAST,AKRAASQI		Pro-FMRFamide-related neuropeptide FF,NPFF_HUMAN,APQRFGKK
7			Interleukin-18,IL18_HUMAN,LESDYFGK									ADM,ADML_HUMAN,RVKRYRQS
8			Fractalkine,X3CL1_HUMAN,AATRRQAV									Genome polyprotein,POLG_TEV,VYFQGKKN
9												Parathyroid hormone-related protein,PTHR_HUMAN,AEIRATSE
10												Ectodysplasin-A,EDA_HUMAN,RNKRSKSN
11												Protective antigen,PAG_BACAN,RKKRSTSA
12												Hepatocyte growth factor receptor,MET_MOUSE,RRKRSTRE
13												Hepatocyte growth factor receptor,MET_HUMAN,RKKRSTKK
14												Proprotein convertase subtilisin/kexin type,PCSK5_BRACL,RVKRRVKR
15												Proprotein convertase subtilisin/kexin type,PCSK6_HUMAN,RVKRQVRS
16												cGMP-dependent protein kinase 1,KGP1_HUMAN,HDLRQAFR
17												RAC-alpha serine/threonine-protein kinase,AKT1_HUMAN,EEMDFRSG
18												50 kDa hatching enzyme,HE_HEMPU,SSNQLQRR
19												Apoptosis regulator Bcl-2,BCL2_CRIGR,VHRDMAAR
20												LexA repressor ,LEXA_THEMA,EIRAGEKR
21												Furin,FURIN_HUMAN,AKRRTKRD
22												Growth/differentiation factor 5,GDF5_HUMAN,RKRRAPLA
23												Cell wall mannoprotein HSP150,HS150_YEAST,AKRAASQI
24												Serine/arginine-rich splicing factor 1,SRSF1_HUMAN,VYRDGTGV
25												Bactericidal permeability-increasing protein,BPI_BOVIN,DYSLVAPP
26												Tyrosine-protein kinase Lyn,LYN_HUMAN,DGVDLKTQ
