# Supplementary material for: Protease Activity Profiling of Snake Venoms Using High-Throughput Peptide Screening
Source: Toxins (Basel). 2019 Mar 19;11(3):170. doi: 10.3390/toxins11030170 (PMC6468401; doi:10.3390/toxins11030170)
Supplement: Supplementary file 1 [file toxins-11-00170-s001.zip › toxins-463104-final-supplementary/File S2.xlsx]

## Sheet: B. gabonica
Well	Background	30min	60min	90min	120min	180min	240min
A1	753	748	861	981	949	1054	875
A2	1225	1923	2709	3595	4034	4812	4474
A3	663	662	802	938	914	823	792
A4	595	1111	2680	5246	9137	13594	14748
A5	1403	3267	4193	4663	4894	5373	5411
A6	896	1342	2180	2854	3532	4477	5119
A7	618	743	948	1140	1338	1585	1884
A8	1350	1734	2184	2516	2809	3048	3099
A9	1359	3641	5695	6765	7535	8024	8262
A10	945	1794	2468	2947	3378	3517	3639
A11	1412	1474	1514	1633	1665	1601	1624
A12	1381	1853	2286	2527	2707	2813	2906
A13	691	955	1262	1587	1830	2136	2470
A14	411	1113	2498	3792	4980	5554	5997
A15	1269	4371	7921	10773	12814	14606	15650
A16	1389	4014	7056	9521	11339	12946	14195
A17	1794	4316	6895	9070	10975	12467	14051
A18	1086	1810	2556	3152	3626	4353	5027
A19	6859	42308	60404	70024	74928	75185	74107
A20	785	860	1157	1492	1725	2217	2591
A21	1298	1594	2248	2708	3084	3591	3459
A22	1654	1851	2089	2152	2251	2243	2340
A23	1021	1058	1185	1285	1322	1364	1464
A24	875	2974	4165	5076	5910	6269	6010
B1	283	421	697	1173	1709	2240	2333
B2	2781	4291	8125	12190	16233	24800	31268
B3	2109	3730	6513	9084	11354	15032	18300
B4	2530	6645	14304	26610	29304	33108	34004
B5	1365	2829	6234	10336	14162	20372	24004
B6	964	988	1053	1117	1155	1163	1164
B7	2003	4629	8219	11202	13849	17651	19991
B8	1085	1328	1482	1573	1678	1847	1877
B9	933	1853	3342	4742	6051	8098	9960
B10	842	1055	1321	1565	1798	2139	2351
B11	10070	29469	37267	40689	41860	40509	40261
B12	1098	1300	1487	1661	1904	2304	2662
B13	455	634	725	757	814	885	883
B14	1705	1877	1918	2115	2183	2411	2633
B15	2707	8403	16239	25213	31356	36190	35960
B16	1564	2580	3567	4650	5578	7103	8490
B17	1754	2199	2872	3557	3915	4582	5651
B18	1469	3702	5946	7888	8973	11779	13305
B19	1959	2059	2190	2256	2379	2528	2719
B20	1759	2107	2275	2350	2451	2631	2787
B21	3267	4350	5302	6511	7328	8672	9994
B22	1785	2273	2822	3438	3810	4586	5487
B23	2318	12541	17025	19632	21135	22084	23522
B24	2241	8715	11120	12709	13774	13758	13538
C1	5075	7209	10246	12938	14875	17634	19299
C2	6718	14292	25146	29965	31689	32391	32661
C3	2279	3083	4458	5637	6885	9156	10780
C4	1963	3232	5673	8102	9926	12441	14814
C5	1215	1484	1842	1995	2077	2371	2669
C6	1209	1454	1665	1801	1921	2030	2280
C7	1587	3636	5381	6618	7553	9092	10339
C8	603	661	2223	2823	3374	4171	4755
C9	1655	2430	3192	3582	3917	4242	4753
C10	6631	21502	29432	32801	34526	35124	34244
C11	1329	1992	3141	3799	4199	4273	4815
C12	1872	4619	6815	8305	9467	10941	12143
C13	3748	11282	16225	19672	22476	25006	26859
C14	2011	4097	18099	23261	34243	41613	48646
C15	3071	9093	14269	17533	19841	21313	21894
C16	2615	10367	13027	15299	16646	19008	21298
C17	1472	4004	4416	4655	4891	4971	5100
C18	431	493	746	891	916	886	927
C19	3253	10638	16358	20269	22994	25282	26752
C20	1251	2506	4045	5504	6711	8623	10737
C21	3788	9201	10741	11217	11873	12266	12670
C22	555	703	492	997	1560	1901	2447
C23	1367	1421	1570	1641	1782	1929	2188
C24	744	810	857	894	945	955	871
D1	515	641	1001	1521	1962	2124	2340
D2	2011	1908	2115	2338	2474	2825	3036
D3	1827	2904	5615	8058	10386	14295	18254
D4	890	2292	2772	3223	3578	4353	5063
D5	1509	2784	4613	6341	7797	10405	12642
D6	2493	6799	13672	18608	21881	25105	27548
D7	6658	18892	29241	38647	42497	45213	44556
D8	1730	4907	10844	16574	20728	24851	28211
D9	1318	1532	1634	1796	1847	1948	1996
D10	2231	2293	2735	3037	3310	3649	4085
D11	1083	1625	2555	3475	3978	5046	6170
D12	1187	1603	2054	2488	2869	3560	4139
D13	1621	2106	2638	3048	3560	4536	5280
D14	793	1117	1647	1987	2336	2874	3479
D15	2072	8779	17191	23025	26856	30352	31492
D16	1105	1395	1836	2255	2715	3317	4018
D17	781	2092	4555	7577	9964	13149	15328
D18	1086	1908	2751	3441	4112	5184	6280
D19	3699	18267	23222	24695	25124	25877	26618
D20	5481	22538	25962	26736	27824	28390	29085
D21	1733	2017	2077	2297	2314	2490	2647
D22	1767	6623	11272	14834	17502	20083	22332
D23	1488	3146	4893	6600	8310	10788	13653
D24	1026	1723	2578	3490	4364	5774	7236
E1	4458	11607	21954	28694	32378	35631	37374
E2	3432	6630	10166	11706	13699	15228	15457
E3	7289	20050	32277	38271	41730	44167	43620
E4	6133	14774	24403	28153	30198	32561	33887
E5	2441	6842	14167	19743	23457	26488	29076
E6	931	1337	1799	2159	2420	2930	3415
E7	2670	4893	7869	10684	12890	16844	20802
E8	3129	4974	7304	9157	10925	13925	16906
E9	1743	2212	2901	3600	4324	5419	6652
E10	3589	8420	12919	16915	20108	24934	28797
E11	2337	10634	18267	21375	22719	24253	24446
E12	700	739	724	759	770	833	807
E13	1927	3462	5548	7492	9006	11803	14803
E14	2366	6278	9971	13296	16556	21672	26801
E15	4204	4664	5025	5471	5515	6002	6530
E16	5712	13535	14865	15304	15475	15334	15429
E17	1763	1894	2037	2206	2246	2429	2730
E18	392	445	474	479	466	485	516
E19	1249	2111	3212	4102	4832	6008	7629
E20	2496	6750	11153	14471	17509	21171	25013
E21	1423	1772	2054	2360	2554	2974	3430
E22	1728	1907	1891	1892	1980	1987	1961
E23	1529	4296	6656	8793	10241	12209	13895
E24	1940	2506	2938	3388	3740	4061	4376
F1	2396	3675	4316	4928	5529	5823	6815
F2	2467	2500	2829	2935	3034	3150	3243
F3	2994	3976	5017	5457	5906	6197	6652
F4	1452	1954	2976	3888	4910	6686	8488
F5	1666	2320	3122	4001	4607	5407	6380
F6	2125	3411	5991	8673	10906	14541	17880
F7	1579	1913	2384	2799	3103	3590	4214
F8	1317	1931	2760	3369	3887	4977	5877
F9	3416	3603	3771	3824	3986	4033	4174
F10	1304	1422	1596	1610	1627	1733	1797
F11	2317	4321	6760	9263	11479	15919	19862
F12	3502	9458	13965	18259	22842	29498	30288
F13	362	517	642	818	1033	1489	1705
F14	790	1213	1790	2067	2297	2528	2885
F15	944	1491	2257	3048	3888	5219	6637
F16	1416	5564	10476	13152	14396	16518	16831
F17	650	1344	1447	1485	1550	1678	1779
F18	782	847	853	860	853	850	912
F19	1838	3315	3482	7376	8474	9709	10614
F20	1966	4575	6289	7593	8936	10155	10718
F21	921	989	1092	1193	1238	1331	1344
F22	1575	10831	19350	23926	28958	32312	33054
F23	1047	3234	4258	4487	4713	4774	4976
F24	1494	1608	1986	2074	2039	1801	1707
G1	3125	3169	3567	4025	4305	4934	5482
G2	926	910	930	907	896	848	836
G3	2206	5005	10432	13937	16390	21030	23857
G4	1866	2087	2563	2918	3298	3938	4627
G5	1611	1786	2038	2338	2533	2942	3313
G6	6017	9513	10471	11013	11242	11967	12268
G7	864	944	976	1059	1196	1267	1459
G8	1925	1981	2313	3810	3982	5999	7223
G9	1045	1548	1952	2124	2138	2408	2559
G10	231	274	288	329	317	351	388
G11	922	1816	3121	4498	6059	9487	12442
G12	1343	1614	1944	2130	2205	2360	2453
G13	1068	1177	1176	1233	1234	1382	1433
G14	2267	2587	2768	2954	3093	3406	3781
G15	940	964	1082	1208	1358	1576	1847
G16	519	773	1246	2448	3102	4121	4756
G17	1589	7525	13137	16919	19112	21198	22975
G18	1137	2254	3783	5083	6327	8405	10428
G19	1674	4242	5870	7114	8423	9771	11801
G20	1323	3362	4109	6291	7134	8606	9887
G21	1085	2521	4082	5095	6119	7723	9569
G22	1450	1529	1666	1827	1987	2157	2516
G23	1079	1395	1787	2129	2495	3135	3778
G24	1530	1928	2558	3016	3465	3880	4392
H1	1598	2431	4924	7391	9584	13850	17450
H2	295	286	316	355	396	450	484
H3	652	703	802	939	1098	1359	1654
H4	260	370	664	750	1222	1348	1530
H5	1203	1841	2997	3711	4212	5059	5663
H6	645	1465	4014	8102	12727	18331	20869
H7	1772	3930	7692	10938	13261	17876	20884
H8	342	387	462	530	610	775	913
H9	257	427	516	550	623	619	675
H10	1390	3587	5616	6717	7670	8648	9429
H11	465	572	652	712	771	881	1062
H12	2216	8765	13859	16375	17769	19394	20138
H13	2987	10202	15285	17261	18648	19781	20378
H14	826	2649	4540	5839	6400	6527	6445
H15	561	675	719	739	766	766	781
H16	476	1496	1973	2325	2372	2391	2449
H17	906	3194	5855	7067	8013	9663	11220
H18	497	1319	1753	2009	2212	2283	2360
H19	2695	11297	13359	14052	14253	14368	14607
H20	364	572	647	699	781	845	968
H21	224	470	650	798	966	1129	1219
H22	733	2449	3001	3226	3290	3331	3402
H23	426	715	902	1155	1418	2086	2372
H24	628	820	928	1026	1065	1120	1055
I1	1914	2321	3581	4638	5664	7384	8743
I2	1411	2972	5605	4831	6894	12235	15508
I3	572	1577	3397	5602	7917	12417	14196
I4	1726	1796	2257	2763	3069	4160	5066
I5	1400	2006	3037	3797	4699	6307	7700
I6	9832	6831	5794	5794	5866	6048	6372
I7	511	937	2047	4119	6672	10356	12716
I8	792	1315	1640	1789	1810	2026	2272
I9	1019	1275	1560	1920	2239	2811	3283
I10	3314	11394	19357	23873	26328	27164	27389
I11	555	906	1386	1753	2093	2606	3052
I12	1882	5995	8292	9666	10410	11401	12219
I13	866	1436	2239	2859	3551	4276	5127
I14	310	599	1050	1617	1640	2371	2856
I15	1290	1441	1704	1971	2189	2596	3205
I16	2304	9659	15940	19796	21789	23644	25536
I17	995	1446	2042	2497	2978	3602	4248
I18	1645	10655	20281	29274	34781	36141	34808
I19	752	1060	1477	1502	1492	2293	3348
I20	1295	1749	2706	4235	5551	8434	11331
I21	1371	2678	3346	3885	4390	4828	5430
I22	1312	3173	5380	7439	9438	11972	14475
I23	1290	1907	2365	2540	2563	3095	3183
I24	939	2474	4061	5379	6503	8137	8355
J1	2102	5232	11981	16659	19034	21085	21311
J2	1105	1060	1247	1328	1412	1613	1953
J3	1042	1170	1891	2527	2988	3948	4887
J4	359	394	493	551	624	795	945
J5	1072	1279	1618	1806	1890	2140	2302
J6	910	1019	1057	1003	1088	1037	1016
J7	2378	5164	8121	10256	12328	15478	17771
J8	1671	2138	2550	2689	2897	2957	3155
J9	2243	4978	7229	8574	9800	11660	12927
J10	3798	9973	12426	13435	14677	16648	18224
J11	279	371	437	473	435	474	470
J12	3671	13701	20387	22719	24157	24349	24817
J13	5594	10893	12890	13845	14674	14645	15768
J14	3007	4613	7005	9171	11261	14718	17881
J15	2703	8197	11545	13246	14580	16296	17958
J16	6995	19650	23322	24243	24429	25291	26096
J17	1232	2427	3974	5272	6604	8558	10432
J18	2927	3895	4377	4639	4684	4955	5155
J19	2537	2604	2743	2816	2894	2830	2975
J20	1356	1329	1329	1453	1416	1479	1551
J21	574	870	1305	1936	2485	3222	3888
J22	1550	2473	3545	4684	5804	7675	10018
J23	1536	1661	1651	1624	1577	1598	1551
J24	1132	1695	2346	2968	3405	3896	4370
K1	3183	3074	3326	3283	3311	3366	3206
K2	2773	3060	4880	5889	5882	7177	7656
K3	1719	2516	3528	4176	4550	5320	5697
K4	2843	3890	5428	6956	8454	11515	14610
K5	1340	2516	3015	4245	5688	8710	10143
K6	1791	2922	4764	6359	7442	9547	11275
K7	2218	4427	7789	9944	11682	14230	16151
K8	2334	3469	5162	6926	8468	11457	14046
K9	2327	2458	2685	2933	2369	3171	3581
K10	2718	5649	10849	15402	19889	22014	22743
K11	3647	3966	4217	4750	5338	5769	6912
K12	2862	4194	6067	7795	9528	12289	14692
K13	1128	2113	2974	3719	4196	5340	6080
K14	2866	3534	4736	6102	7615	9508	10804
K15	3174	3165	3519	3717	3932	4034	4187
K16	2145	5294	9163	14497	24564	31058	34494
K17	1385	3985	5954	7110	7745	8615	9037
K18	2412	4257	6001	7473	8791	10892	13290
K19	2946	3285	4510	5422	6258	7839	8482
K20	1773	2298	3435	4363	5109	5633	6252
K21	2898	5976	9277	14874	15620	21622	24861
K22	2777	9178	16669	22640	26912	32011	34780
K23	3754	3767	3852	3913	3999	4208	4335
K24	6192	6166	6172	6136	6145	5647	4919
L1	1980	2639	4116	5319	6246	8922	12419
L2	3329	4472	7351	9715	12367	17511	21844
L3	3493	7270	13636	17516	20828	25078	26730
L4	1005	1054	1421	1817	2060	2083	2143
L5	5974	9171	13563	16611	18914	22169	24849
L6	1965	2435	3143	3698	4186	5169	6241
L7	2631	3479	5330	6816	8200	10623	12982
L8	2642	2724	2897	3107	3303	3742	4242
L9	3724	6650	10702	13721	16335	19405	21520
L10	2781	2842	3559	4184	4782	5108	5521
L11	8234	15421	21368	23037	26168	26937	28125
L12	2227	2461	2728	3097	3343	3818	4380
L13	1388	2370	3420	4344	4958	6016	7218
L14	872	853	931	974	999	1000	1095
L15	2165	2142	2251	2299	2360	2365	2470
L16	2656	2912	2955	3130	3176	3344	3522
L17	969	1002	1085	1094	1144	1179	1265
L18	1751	2462	3599	3301	4339	6768	9746
L19	672	948	1716	3298	3833	4017	4737
L20	1674	2173	3104	3791	4492	5462	6812
L21	758	874	1040	1118	1214	1359	1523
L22	2190	2766	3363	3776	4190	4577	4935
L23	1783	1796	1918	1930	1947	1791	1669
L24	3015	4532	6052	7116	7933	8710	8946
M1	2750	3259	3936	4342	4594	5228	5805
M2	2169	3463	5554	7526	9274	12857	16385
M3	2428	3533	5116	6661	8206	11672	14718
M4	1438	1601	1941	2337	2416	3939	4516
M5	2689	7558	19347	27728	32106	33162	34515
M6	3591	8372	15566	20615	24638	29407	32556
M7	2118	6991	17780	17664	23682	37673	40275
M8	2538	3112	4088	5008	5716	6994	8366
M9	1468	1928	2630	3220	4044	5389	6908
M10	1681	3691	5284	6383	6838	7254	8321
M11	3834	7878	12881	16338	18746	21900	25398
M12	3017	4166	5788	7248	8468	11400	14053
M13	206	330	369	698	890	1051	1210
M14	3375	9028	17843	24175	29184	36473	42252
M15	2392	2577	2681	2756	2852	2996	3128
M16	1740	2327	3029	3623	4300	5427	6622
M17	1628	1897	2247	2624	2978	3608	4399
M18	1194	2366	4219	5573	6522	8572	11133
M19	2375	2960	3960	4828	5780	6955	8031
M20	1802	2227	2588	2786	2982	3218	3296
M21	1055	1584	3714	4965	6184	7991	9718
M22	2513	3293	4274	5325	6349	7811	9638
M23	809	1190	1901	2630	3247	3988	4678
M24	985	1118	1370	1465	1666	1845	1871
N1	1559	2520	5089	7482	9809	15040	19728
N2	2461	3008	4560	5910	7233	9887	11821
N3	1281	1309	1847	2519	2932	3338	3764
N4	2626	6409	13036	17851	22240	28180	29400
N5	4672	10747	19985	25278	28318	31232	32350
N6	2388	2562	3217	3888	4469	5804	7284
N7	1887	1909	2050	2256	2436	2630	2904
N8	1736	2151	2890	3409	3945	4922	5903
N9	1042	1584	2371	2957	3521	4295	4998
N10	1051	1480	2226	2984	3689	4838	6142
N11	2163	2440	2834	3086	3511	4052	4568
N12	2793	5915	10065	13556	16906	22203	26690
N13	1877	1934	2102	2337	2470	2769	3070
N14	3740	14930	21164	23062	24013	25349	25810
N15	3593	13524	22064	26252	28317	29255	29419
N16	1262	2319	3895	5430	6989	9901	12810
N17	2205	2527	3058	3616	4111	5164	6405
N18	1317	4016	6067	7141	7722	8236	8390
N19	668	1631	2930	3974	6064	7385	8262
N20	570	1032	1194	1249	1295	1324	1366
N21	5573	21873	28336	30966	32118	33743	35496
N22	2718	4936	6296	7016	7262	7419	6332
N23	3572	9229	14578	18643	21498	23463	23793
N24	323	659	872	1051	1111	1155	630
O1	3800	7400	15352	23611	29676	37001	38439
O2	1106	1515	2547	4372	4302	6764	7062
O3	2027	2392	3331	4218	4937	6301	7275
O4	1908	2117	5982	6649	6978	7968	8873
O5	4226	4885	6885	8581	10234	13327	16011
O6	5142	11911	20916	26310	30641	35461	35877
O7	1882	3506	4625	6868	8938	12768	15856
O8	3013	3125	3792	4519	5219	6525	8022
O9	4055	3765	3971	4139	4357	4735	4847
O10	2117	2459	3164	3696	4303	5367	6758
O11	4834	9041	11843	12957	13517	14263	14451
O12	1429	2659	3513	4078	4634	5278	5645
O13	590	720	829	934	984	1188	1242
O14	4238	11962	20997	26180	30117	32359	33362
O15	4729	9221	15562	20143	24066	28922	32072
O16	2122	3074	4626	5985	7480	10082	12798
O17	844	892	970	1065	1143	1231	1150
O18	2400	2555	2872	3067	3420	3826	3969
O19	1916	14652	19863	21943	24910	22202	601
O20	1336	2659	4457	6050	7696	10269	11980
O21	1238	3831	6598	9589	12164	15881	16830
O22	3544	19892	34721	43564	48779	52305	51040
O23	1278	2604	3754	4785	5764	7134	7811
O24	3314	6896	10662	13744	16255	18673	18396
P1	146	142	149	149	144	134	156
P2	154	146	167	149	176	182	171
P3	149	165	171	181	180	181	185
P4	101	96	89	65	83	92	97
P5	86	67	81	59	80	83	68
P6	85	140	147	163	150	171	140
P7	130	115	116	130	127	142	137
P8	120	123	145	139	141	119	150
P9	81	74	84	76	68	67	71
P10	86	57	91	81	77	76	83
P11	184	163	176	179	178	172	172
P12	143	117	133	154	136	148	141
P13	170	166	163	169	153	172	178
P14	58	54	84	61	87	75	66
P15	83	79	61	73	68	76	91
P16	74	66	73	76	79	73	99
P17	74	84	80	75	96	86	83
P18	67	71	73	81	76	76	68
P19	88	84	66	92	69	80	79
P20	64	82	60	79	77	69	83
P21	68	84	78	46	74	72	84
P22	87	78	63	79	82	58	82
P23	86	66	103	82	53	74	80
P24	78	72	76	67	75	63	99

## Sheet: B. arietans
Well	Background	30min	60min	90min	120min	180min	240min
A1	586	8396	9719	9948	9631	7829	5584
A2	614	4030	3839	9249	10689	8830	7974
A3	761	801	988	1109	1181	1321	1357
A4	1602	5125	11811	18540	25525	32086	30038
A5	800	8086	11342	11631	11528	10658	9730
A6	872	5196	9811	12139	14036	14299	13422
A7	577	1096	2230	3328	4570	6830	7734
A8	1331	2612	4343	5638	6849	8225	8206
A9	961	18669	21306	22093	22734	21404	20135
A10	1151	2698	3045	3266	3476	3607	3382
A11	1404	4721	11256	16482	20562	23177	22648
A12	1405	3445	4843	6173	7777	10283	11445
A13	813	2262	4287	5922	7630	9772	10722
A14	967	9114	9714	10150	10162	8732	8336
A15	1183	24812	24659	24444	24164	22957	22284
A16	1350	3105	4736	6268	8202	9695	10705
A17	1806	8580	15154	20139	24275	27144	27437
A18	1172	3884	6482	8761	11386	14361	16171
A19	3490	33678	52121	62447	68448	68972	67956
A20	1274	2999	4298	5439	6745	8406	9654
A21	1630	6945	9404	10412	11006	10737	10328
A22	1936	7157	10599	13268	15861	17936	19267
A23	1065	2212	3227	4177	5335	7010	7863
A24	1010	9813	12916	14303	14809	13690	11934
B1	1378	7442	14803	18092	20422	22453	21489
B2	2401	10342	27212	37164	38705	40764	39685
B3	3877	8817	18755	29871	40736	52241	56396
B4	2476	14588	28142	32497	34419	35338	34878
B5	2188	18110	36591	43997	48045	51777	50925
B6	872	1031	1190	1309	1512	1830	2023
B7	2769	8144	18053	24027	29053	34577	35316
B8	1054	1885	2918	3893	5004	7003	7553
B9	933	4218	10087	13459	16229	19301	20009
B10	930	2319	4378	6316	8199	11026	11987
B11	4347	30319	37445	39314	39950	39877	39692
B12	1289	1343	1406	1567	1766	2111	2398
B13	388	2021	2713	3085	3381	3521	3516
B14	2143	2106	2278	2489	2620	3163	3685
B15	3579	24815	33021	34513	35475	35993	36478
B16	2340	7923	12357	15441	18103	20920	22694
B17	1932	48779	46687	47225	47872	47834	46999
B18	2085	8333	11860	13566	15095	15980	15755
B19	2431	4508	6889	8988	11456	15803	18243
B20	1915	4870	7398	9473	11591	15000	16679
B21	3182	3831	4398	4939	5536	6351	6990
B22	2357	5395	8098	10667	13592	17698	19880
B23	2280	32823	34746	34859	34943	33695	32483
B24	1855	14880	16929	16636	16559	15736	14744
C1	589	2606	4353	4604	4591	5998	5054
C2	4855	10683	19562	23753	26257	29737	29849
C3	2371	2818	3811	4900	6231	9460	11404
C4	2309	18350	25033	26733	27700	27922	28012
C5	1234	3211	7827	10838	13758	17600	18804
C6	1179	1458	1810	2104	2540	3288	3531
C7	1361	7401	16263	19752	21675	22605	22958
C8	1611	5223	10205	13622	16665	20442	21407
C9	1572	4445	8232	10579	12408	14569	15608
C10	3069	9905	16741	21892	25932	30861	31997
C11	3959	5116	7376	9399	11742	15807	18049
C12	1176	4723	6847	8220	9736	11826	13331
C13	2436	12337	19754	23517	25888	27621	27875
C14	4415	37390	64426	75284	82393	81876	82954
C15	2541	12484	17968	18559	20879	21015	20580
C16	1609	13868	19636	21750	22636	22368	22317
C17	1436	8579	10107	10597	10687	10673	10644
C18	588	694	745	704	736	742	816
C19	3381	28268	29109	29196	29737	29732	29791
C20	1361	10313	14366	16105	16617	16395	15695
C21	1960	20806	22308	22869	22839	23215	23683
C22	902	2343	3617	4656	5982	7702	9258
C23	1514	2033	2636	3407	4231	5994	7199
C24	1061	1206	1289	1396	1597	1739	1742
D1	1229	2651	5350	7197	8992	12243	12564
D2	2143	3657	7564	10649	16151	21476	22937
D3	2055	4951	11984	17195	21939	29008	31294
D4	2370	10825	24099	29638	31154	32206	32778
D5	2617	28773	37403	38877	40105	41925	41704
D6	2774	33975	37435	36742	37204	35893	35959
D7	2253	39638	39950	40053	40917	41408	41049
D8	1880	4455	9419	13756	17965	24711	28383
D9	1759	1885	2266	2575	3094	4370	5406
D10	2891	2644	2866	3152	3492	4470	5136
D11	1728	1984	2675	3340	4184	6210	7588
D12	1382	8592	11731	12850	13563	14348	15174
D13	2052	7307	14785	20239	25501	30114	31414
D14	1069	948	1397	1861	2180	2853	3418
D15	2570	21426	28106	30039	31259	31814	32158
D16	1224	3943	5987	7247	8225	9083	9428
D17	1078	12826	21935	26248	28838	29228	30586
D18	1349	11689	16774	19953	21440	24956	27216
D19	2718	26506	27694	27473	27193	27343	27200
D20	2544	29744	29310	29619	29858	30432	30393
D21	1889	4286	5810	6950	7766	8886	9562
D22	2008	12522	18554	22489	24668	26413	26339
D23	1642	15379	24088	29836	34381	36494	36932
D24	1452	8937	13633	16843	19357	22285	23110
E1	1621	22280	29768	31086	31235	32667	32997
E2	7266	33144	33022	33498	33879	34542	34130
E3	1761	43441	41766	40900	41265	41920	42201
E4	2329	15619	28222	32917	34495	35779	36101
E5	1904	18468	25466	27152	28288	30106	30087
E6	1604	2224	3204	4172	5302	7737	9079
E7	2498	12243	22351	27222	29883	31373	32184
E8	2494	4209	7697	10562	13949	20175	23744
E9	2142	11557	16080	17381	18931	20422	21083
E10	2822	35208	44548	44661	44194	43794	44510
E11	1338	15785	21593	22542	22974	22596	22748
E12	1739	2672	3237	3611	3965	4536	4909
E13	2567	7176	12890	17712	22751	31244	36026
E14	4297	48391	47388	46731	46653	46155	45787
E15	4936	7428	9345	10840	11913	14263	15317
E16	1831	35647	35378	35406	36054	36445	36910
E17	2351	2553	2757	3166	3728	4752	5540
E18	343	919	972	1061	1196	1248	1376
E19	1546	5833	10253	14470	18992	25790	30035
E20	2994	12956	18692	22439	25556	28183	29580
E21	1682	3136	4316	5421	6838	9254	10867
E22	1717	1979	2088	2266	2406	2623	2814
E23	1509	19312	18785	19644	19663	19700	19658
E24	2379	4491	6020	7161	8306	8945	9335
F1	3333	4364	7568	9881	11854	14493	14731
F2	2627	2901	4536	5336	6075	7114	7226
F3	2783	4089	5933	6921	7896	9213	9796
F4	1740	5014	10200	13647	17614	23311	25409
F5	2446	20060	28851	31964	33709	34382	34864
F6	2351	10945	18355	23703	32606	33845	35853
F7	1889	2886	4472	5705	7318	10593	12607
F8	1649	1989	2487	3083	3873	5704	6982
F9	3755	4013	4115	4173	4389	4721	5077
F10	1783	1971	2174	2548	2863	3635	4299
F11	2238	6402	12083	16965	22250	30191	33517
F12	2099	25137	32498	33326	33555	33376	34046
F13	696	1393	1749	1780	1864	2069	2207
F14	1677	4102	8130	11857	16149	22901	24786
F15	1012	1931	3059	3889	4959	6681	7685
F16	1838	20754	21670	22621	22894	22744	22618
F17	1001	1819	2445	2854	3505	4398	4994
F18	804	793	855	840	868	902	922
F19	2765	11448	15898	18894	21520	23022	23992
F20	2472	12263	18270	21601	24359	26872	27526
F21	1340	2240	2798	3316	3770	4576	5137
F22	1708	15754	23567	29770	31811	32174	32674
F23	1045	5851	8964	11338	13288	15142	15408
F24	1956	2762	3294	2964	4069	3997	3878
G1	3319	7239	17175	21950	26448	30516	31374
G2	1014	1095	1013	1070	1103	1123	1182
G3	2127	22341	34535	36896	38392	38851	39372
G4	2234	3764	6193	7998	9809	13817	15961
G5	2065	4435	8460	11869	15915	23052	25826
G6	2075	13661	27362	32091	34906	38009	38492
G7	1412	2098	3584	4754	6147	9220	10916
G8	3133	4846	8233	10787	13712	19788	23788
G9	798	3973	4845	5154	5411	6062	6275
G10	183	306	347	425	491	570	601
G11	1789	2605	3648	4701	5899	8487	9949
G12	2356	2422	2655	2892	3291	3987	4547
G13	1367	3058	5192	7133	9219	13020	15229
G14	1396	3022	4569	5731	6821	8605	9763
G15	1068	1796	2902	4081	5949	9950	13223
G16	1216	2225	3304	4449	5613	8053	9519
G17	1220	9246	16301	21303	24885	28789	30111
G18	1122	3014	4901	6664	8624	11816	13394
G19	1963	4279	6345	8085	10008	13255	15574
G20	1081	8329	9642	9691	9737	9720	9957
G21	1055	1631	2175	2894	3712	5167	6563
G22	1755	3455	5465	7581	10445	14970	17973
G23	1315	1849	2399	2892	3542	4637	5538
G24	1610	4761	8026	11224	15554	20940	22714
H1	1685	3809	10760	16728	22555	29294	29392
H2	255	276	481	605	641	671	750
H3	2052	2521	4257	5955	8153	13846	17460
H4	247	353	446	556	664	833	983
H5	1120	1355	1913	2262	2700	3665	4331
H6	1549	10157	19715	22324	22343	23225	23058
H7	1594	14586	20675	21353	21502	21935	21988
H8	308	523	796	1079	1342	1987	2329
H9	239	859	1086	1030	1134	1244	1205
H10	912	5883	12521	14782	16535	17059	16919
H11	461	946	1649	2207	2786	3927	4614
H12	1080	14698	20638	21695	21643	21141	21589
H13	1994	20719	21930	21608	21491	22170	22449
H14	1061	6226	6011	6003	5871	5997	5899
H15	500	881	1134	1215	1366	1542	1663
H16	265	1748	2071	2211	2281	2259	2231
H17	1421	19043	22128	22386	22307	22496	22970
H18	259	1283	1459	1492	1476	1485	1516
H19	1440	12827	14113	14374	14269	14317	13967
H20	326	833	1123	1325	1435	1557	1612
H21	306	773	1059	1224	1391	1683	1728
H22	616	2139	2523	3729	4251	4321	4210
H23	991	9196	14465	17710	19817	21284	20124
H24	951	1400	1688	1924	2099	2167	2010
I1	2597	8245	17417	22381	25139	27885	28320
I2	908	11069	16749	18487	19144	19698	19810
I3	1214	15024	17967	18346	18832	18583	19024
I4	1824	2747	4229	5428	6708	9657	11110
I5	1567	3295	7401	10195	13129	16760	18249
I6	833	1213	1812	2123	3326	4297	4951
I7	1232	4026	7754	10216	12482	16738	18733
I8	1019	2360	4759	6502	8440	11094	12275
I9	1301	1960	3294	4326	5723	8604	10568
I10	2230	30660	36456	37610	37207	37342	37705
I11	295	3612	3927	3958	3868	3967	4052
I12	1390	11692	17021	18923	19421	19424	18899
I13	999	1974	3274	4174	5241	6836	7989
I14	396	1159	1891	2429	2805	3550	3959
I15	1486	1683	1891	2207	2644	3549	4179
I16	1893	8091	14297	18135	21998	24950	26282
I17	1225	2610	3719	4411	5171	6477	7046
I18	1761	29301	31824	32404	32048	32193	32959
I19	1138	2443	3485	4452	5392	6884	7968
I20	3096	4423	6268	8140	10547	14920	18560
I21	1712	9394	13043	15328	17202	18592	18756
I22	1844	10955	15414	18779	21696	24858	26235
I23	1548	5983	7950	9407	10137	10893	10798
I24	1049	9929	13660	16125	16730	16517	15945
J1	1655	10614	16719	18782	20442	21942	21863
J2	1281	1353	2041	2682	3538	5602	6848
J3	1496	1704	2570	3436	4434	6325	7470
J4	346	340	448	495	586	782	920
J5	1472	2208	3899	5267	6785	9643	11068
J6	1217	1493	1513	1619	1745	2000	2140
J7	1904	7578	16490	21424	24356	26942	27564
J8	1577	3986	5536	6186	6520	7060	7149
J9	1363	8580	13099	14232	14400	14135	14264
J10	1187	10503	15577	17524	18996	20619	21165
J11	205	393	447	493	559	626	642
J12	2063	27216	26575	26317	25645	25452	25970
J13	2688	29168	28971	28868	29028	28976	29391
J14	3465	6397	9647	12333	15035	19636	23134
J15	2505	23535	26601	27400	28417	29038	29581
J16	2347	26057	24894	25023	25176	25375	25711
J17	2061	12823	17477	19428	20034	20895	20866
J18	3030	8239	10288	11514	12276	13259	13611
J19	2894	3032	3344	3544	3572	3929	4093
J20	1561	1464	1592	1679	1851	2091	2345
J21	1925	1483	2480	3367	4826	6943	7988
J22	2134	9091	13866	17335	20481	24436	26065
J23	1822	1919	1947	1955	2004	2016	1990
J24	1409	3175	4762	5832	7238	8965	9661
K1	3041	3231	3445	3592	3787	4069	4166
K2	3538	7165	7937	7931	8174	8464	8673
K3	1356	4045	8618	11552	14119	17071	17968
K4	2803	3779	6887	9165	11640	16527	19039
K5	2197	3821	6235	7861	9560	12177	13069
K6	1944	4039	5803	6301	6714	7086	7833
K7	2755	9514	16718	20650	22687	23594	24065
K8	2469	2861	3425	3776	4120	4552	5019
K9	3286	3079	3188	3370	3463	3840	4148
K10	4617	20426	21789	21497	21304	21301	21641
K11	3083	3935	5085	6146	7311	9806	11520
K12	3418	3691	3973	4260	4519	5245	5875
K13	1068	3465	4784	5432	6356	7655	8198
K14	3419	7328	9972	11969	14692	19505	22793
K15	4086	4236	5025	5561	6581	8849	10308
K16	3528	20624	28631	31269	32303	32841	33507
K17	2248	19941	21733	21211	20966	20756	20834
K18	2516	8735	13415	16875	21106	25715	27571
K19	5305	5124	5672	6313	7064	8595	9850
K20	4315	5393	7045	8416	10757	15005	18721
K21	3873	6968	9487	11724	13800	16778	18200
K22	3794	17803	25462	29628	31498	32299	32225
K23	3746	20990	28990	32991	34725	34721	34407
K24	7410	7227	7862	8146	8487	8628	8371
L1	5511	8343	14690	18736	21973	26906	27671
L2	3076	9662	21297	27920	32206	38896	40189
L3	2346	11392	22901	25327	25737	25241	25122
L4	2228	2055	1963	1908	1925	1971	2068
L5	4903	23989	26939	27270	27151	28000	28684
L6	2390	7752	12029	13098	13605	14090	14034
L7	2395	10127	16381	19696	23732	29016	31685
L8	3272	3469	4607	5666	7015	10470	12752
L9	2007	10761	11375	11739	11784	11989	12104
L10	4672	3801	4293	4485	4705	5291	5669
L11	7472	16167	22368	25624	26980	28259	28941
L12	2841	2908	3455	3999	4613	6010	6884
L13	3375	7521	12167	15410	17985	21130	21934
L14	961	974	1052	1120	1184	1345	1422
L15	2654	2436	2672	2978	3303	4023	4532
L16	3153	5436	8080	9871	11957	15515	17137
L17	1138	1218	1293	1389	1462	1707	1828
L18	2744	4050	5532	6835	8306	11358	13477
L19	814	978	1090	1199	1252	1589	1768
L20	2253	2420	2608	3166	3663	4899	5727
L21	1018	1475	2655	5250	5229	6582	7159
L22	2466	5997	7345	8005	8512	9298	9236
L23	1819	2076	2172	2331	2434	2577	2495
L24	3667	6539	9614	11786	14124	17091	17274
M1	2704	5566	12087	15882	18891	22961	23589
M2	1722	5183	13538	18839	23204	27609	29302
M3	1717	10643	21624	25852	28983	32415	33984
M4	1844	2553	3913	5158	6341	9292	11028
M5	2506	6412	15022	21796	27057	31250	31903
M6	2184	9721	17427	21570	25319	29818	30918
M7	1321	27533	38658	40013	41587	43014	43561
M8	3560	11377	22140	27377	30732	34392	35525
M9	1391	2982	5738	8172	10986	16900	19346
M10	1362	5026	7224	7851	8574	9103	9703
M11	3543	21363	30274	33308	34033	35626	36464
M12	2948	7229	12687	16930	21489	27725	30561
M13	254	914	1010	918	911	941	878
M14	2829	20928	31723	37198	39874	42094	43252
M15	2778	5143	8780	12469	15332	19114	21737
M16	2135	9287	13401	17879	21220	28233	30689
M17	2065	5379	9495	13693	18839	27235	32537
M18	2424	18623	26485	30086	32976	34165	34693
M19	3068	4773	6728	8396	10094	12795	14509
M20	2529	5256	6732	7835	8615	9861	10454
M21	2060	2623	3366	4242	5309	7704	9392
M22	3062	7237	11205	14674	18691	25859	29995
M23	1789	14329	24313	31040	35500	37146	35593
M24	1501	5444	8131	9838	11589	13125	12389
N1	1631	4500	11667	16500	20173	25678	26573
N2	1282	5248	11723	16046	18910	23970	25015
N3	2478	3951	9397	14088	19375	32806	39535
N4	2975	5638	12075	18339	24032	30214	31450
N5	1676	3279	7187	10811	14641	23624	27112
N6	2559	2929	3911	4865	6333	9631	12070
N7	2013	2307	2925	3442	4192	5982	7138
N8	1811	12157	27784	37596	42213	43509	43320
N9	1169	3439	5660	6816	8008	9460	9970
N10	1167	4390	9024	11700	14490	18498	20080
N11	2497	4314	8914	13094	18126	26948	31410
N12	2468	16603	25794	30296	32355	34029	34103
N13	2273	10629	15305	17720	19950	22094	23421
N14	3134	23043	25530	23847	26934	28685	27823
N15	1890	4084	6789	9218	11977	16490	18594
N16	1398	4376	7992	10780	13896	18813	21488
N17	2469	40287	38807	38829	38813	38488	38488
N18	1093	3480	5254	6539	7524	8678	8758
N19	1751	9142	12331	13872	15742	17630	17737
N20	585	1803	2405	2710	2864	2846	2815
N21	3053	32495	32853	33806	34003	33802	33482
N22	2890	8434	11945	14152	16361	19173	19634
N23	3524	27413	29363	30294	30875	30763	30757
N24	417	1826	2583	2827	2708	2398	1355
O1	5443	35507	35818	36010	36598	36803	34997
O2	1835	13921	19160	20367	21208	22477	22120
O3	2767	4353	7989	10545	13362	19646	22323
O4	6225	6161	6704	7552	8165	10189	11219
O5	4301	19830	31279	33961	34798	35974	36134
O6	2707	17102	26131	27644	28701	30150	30689
O7	2717	13458	20172	21668	22219	21770	20839
O8	3351	8244	14384	18946	22881	31169	33267
O9	3506	4080	4442	4818	5379	6280	6657
O10	2009	13921	26253	31114	34183	36166	36267
O11	2975	10192	15515	17595	18397	18621	18372
O12	1422	4493	7817	9796	11532	13798	14282
O13	786	1694	2517	3173	3612	4268	4485
O14	3130	22663	31660	34777	36560	38017	37254
O15	4259	30979	37273	38367	39578	38368	38186
O16	2339	8745	15839	21463	26108	32191	33514
O17	1174	1673	2223	2681	3156	3727	3863
O18	2202	11839	18633	23018	26451	29209	28837
O19	1873	30605	33408	34650	36006	36823	36521
O20	2073	8997	15074	19471	24117	29409	30460
O21	2255	18820	28917	34222	36846	37595	35115
O22	1623	1953	2469	2937	3478	4416	4752
O23	1444	17290	21636	23458	24677	24708	23092
O24	3397	46428	47211	47057	46973	43390	33900
P1	90	86	100	108	109	99	112
P2	105	82	81	91	85	89	88
P3	84	78	75	87	93	90	74
P4	79	71	60	63	76	68	71
P5	84	81	59	89	64	72	76
P6	144	131	137	126	133	144	132
P7	133	125	115	135	144	141	127
P8	142	124	121	115	132	134	135
P9	92	78	84	77	69	72	94
P10	91	69	85	60	63	61	69
P11	259	216	220	235	214	226	223
P12	251	221	225	227	233	242	233
P13	257	202	206	230	252	210	231
P14	82	65	52	68	76	68	68
P15	81	66	64	82	73	83	75
P16	85	72	75	66	73	59	69
P17	78	79	95	75	55	58	68
P18	86	82	64	67	79	77	85
P19	78	81	80	72	75	84	70
P20	72	76	67	68	61	66	59
P21	75	62	74	68	90	77	73
P22	78	70	68	66	61	49	61
P23	73	75	66	71	87	86	73
P24	114	92	70	83	76	90	64

## Sheet: N. nigricollis
Well	Background	30min	60min	90min	120min	180min	240min
A1	606	576	610	635	657	593	535
A2	815	846	912	1020	1139	1206	1211
A3	754	619	711	681	721	736	708
A4	1367	1384	1382	1450	1482	1415	1382
A5	823	870	894	1001	928	916	891
A6	910	884	1052	1092	1169	1209	1183
A7	649	586	608	626	625	608	573
A8	1389	1231	1335	1400	1374	1330	1262
A9	1028	1151	1489	1823	2046	2337	2726
A10	896	794	852	810	843	700	704
A11	1368	1270	1260	1299	1281	1201	1192
A12	1322	1314	1358	1394	1367	1285	1240
A13	756	935	1323	1586	1886	2085	2324
A14	737	947	1487	1771	2151	2452	2830
A15	1098	1471	2210	2869	3411	4166	4765
A16	1331	1518	1783	2668	3614	5378	5866
A17	1976	9498	18027	23016	24132	21498	21766
A18	894	1369	2006	2428	2819	3164	3607
A19	3120	9095	12540	13419	13695	13114	12844
A20	1151	1415	1905	2417	2836	3271	3934
A21	1800	1709	1695	1654	1594	1556	1493
A22	1415	1657	1621	1597	1602	1440	1414
A23	1087	886	1154	1161	1187	1179	1232
A24	1032	1044	1126	1160	1141	1060	939
B1	183	215	255	327	377	469	581
B2	1769	2078	2042	2086	2130	2189	2269
B3	1829	2056	2617	3324	3880	4798	5772
B4	2333	2213	3313	4372	5167	6765	8199
B5	1065	977	1477	1944	2400	3130	3901
B6	694	776	875	869	946	905	865
B7	1919	1080	1792	2537	2955	3269	3710
B8	1031	1170	1251	1177	1147	1212	1153
B9	1149	1009	1256	1533	1713	2085	2468
B10	982	1054	633	892	1172	1187	1213
B11	4202	4218	5187	6009	6345	7594	8877
B12	1256	1322	1576	1875	2133	2717	3426
B13	403	338	378	350	431	453	466
B14	2193	1917	1978	2004	2109	2194	2253
B15	3433	23571	31245	32752	32406	33739	34420
B16	2028	1647	2437	3210	3661	4079	4625
B17	1843	1517	1635	1690	1659	1687	1712
B18	1939	1875	2044	2203	2182	2200	2198
B19	2328	1993	2084	2071	2096	2224	2287
B20	2123	1849	1918	1923	1864	2007	2004
B21	3101	2698	2894	3066	3099	3040	3161
B22	2265	1699	2056	1685	2115	2028	2047
B23	2158	1950	1888	1934	1989	1898	1870
B24	1573	1823	2395	2900	3213	3498	3766
C1	3818	3171	3596	4051	4344	4874	5352
C2	4439	3809	3959	4264	4273	4162	4158
C3	2407	2044	2157	2301	2413	2337	2431
C4	2390	3566	6224	7605	8264	8901	9188
C5	1206	1083	1253	1376	1401	1570	1717
C6	1329	1141	1212	1345	1323	1267	1304
C7	1335	1433	1585	1897	2009	2161	2218
C8	1520	1008	1037	1407	1787	1790	1809
C9	1532	1440	1607	1665	1730	1818	1967
C10	2964	2622	2735	2729	2687	2634	2595
C11	4261	4052	4680	5218	5691	6343	7103
C12	1152	1160	1286	1342	1447	1488	1642
C13	2639	2511	2767	3059	3117	3180	3430
C14	4109	3832	4028	4303	4641	5110	4931
C15	2466	2273	2391	2426	2527	2528	2510
C16	1759	1658	1737	1653	1095	1754	1754
C17	1264	1414	1861	2269	2638	3078	3640
C18	680	634	625	631	612	575	629
C19	3395	3111	4047	4840	5504	6432	7772
C20	1624	1242	1637	1501	1323	1525	1452
C21	2035	2350	3192	4108	4974	6006	6927
C22	758	545	675	768	790	810	817
C23	1653	1477	1518	1565	1610	1624	1665
C24	779	722	782	786	810	812	807
D1	1104	1031	1117	1155	1213	1281	1305
D2	2093	1844	1891	1934	1955	2082	2119
D3	17790	16070	16136	16943	16910	17091	16993
D4	2248	1860	2003	2097	2155	2223	2389
D5	2453	2961	4964	6615	7641	9642	11386
D6	2321	2170	2271	2449	2475	2793	2905
D7	1993	7605	16514	21337	22932	25392	27092
D8	1809	3278	7027	10543	13301	18437	22833
D9	1784	1525	1540	1532	1568	1551	1619
D10	2793	2450	2364	2352	2381	2387	2509
D11	1766	2079	3771	5274	6766	9265	11652
D12	1274	1161	1183	1253	1328	1319	1330
D13	1882	1643	1963	2142	2219	2344	2446
D14	1776	1367	1801	1931	2296	3627	4282
D15	2203	26236	28660	29213	29880	30657	31324
D16	1359	1091	1399	1548	1601	1840	2220
D17	1386	1347	1888	2438	2996	3590	4378
D18	1259	1515	2295	2963	3527	4393	5242
D19	2664	2734	3099	3426	3527	3609	3829
D20	2631	16051	24169	26062	27100	27465	28028
D21	2284	4104	1811	2455	3569	3682	3961
D22	2199	770	1724	2546	2823	3014	3443
D23	1554	3843	6246	7738	9007	10613	12126
D24	1201	1174	1902	2269	2642	3222	3930
E1	1637	1883	3102	3847	4143	4533	4862
E2	2166	2440	4186	5471	6297	7612	8412
E3	1932	2521	4138	5405	6150	7530	8821
E4	2473	11667	23033	27902	29792	33066	35261
E5	1967	26509	27782	28716	28795	29719	29757
E6	1467	1670	2187	2660	2986	3776	4346
E7	2542	14382	27921	31998	33883	35400	36982
E8	2607	2638	5774	9131	11901	14943	17471
E9	1993	1809	1886	1848	1938	1912	1956
E10	2622	2474	2571	2704	2846	2995	3242
E11	1366	1208	1667	1921	2161	2490	2935
E12	1705	1527	1540	1604	1628	1739	1714
E13	2354	2697	4511	6109	7372	9584	11828
E14	3476	7534	13475	17312	19092	18893	19207
E15	4671	3460	4265	4376	4372	4287	4311
E16	1660	1876	3436	4489	5065	5894	6740
E17	2253	2035	2039	2083	2069	2099	2103
E18	377	266	322	371	385	383	394
E19	1473	1420	1619	1638	1773	1777	1990
E20	2743	2448	2568	2622	2657	2675	2635
E21	1588	1468	1468	1448	1571	1834	1901
E22	1632	1526	1619	1640	1720	1686	1638
E23	1581	2605	4041	4295	6425	7302	7762
E24	2183	1832	2191	3243	3628	3743	4088
F1	3213	2882	2611	3408	3256	3627	3810
F2	2317	1535	1701	1979	2037	2033	1835
F3	2240	2181	2242	2305	2295	2333	2280
F4	999	980	1407	1657	1742	1940	2084
F5	2611	2313	2320	2391	2603	2730	2853
F6	2375	11510	24717	28676	29080	31044	32014
F7	1611	1693	1853	2079	2257	2332	2615
F8	1335	1145	1176	1202	1137	1279	1249
F9	3779	3017	3087	3222	3208	3192	3263
F10	1617	1428	1536	1620	1691	1816	1943
F11	2415	5849	12874	18143	22225	27572	32022
F12	1924	20128	28324	30020	30187	31699	31979
F13	681	536	738	764	871	896	979
F14	1343	1055	1402	1690	1823	2056	2157
F15	978	702	584	786	829	1050	1107
F16	1732	4817	9159	11787	13752	16721	19101
F17	1001	944	923	962	923	885	891
F18	814	678	684	707	755	763	770
F19	2616	3692	3288	3184	3146	3124	3231
F20	2415	2189	2347	2448	2581	2671	2815
F21	1105	1222	1386	1534	1657	1794	2050
F22	1614	1840	2508	2915	3314	3832	4489
F23	986	1253	1623	1892	2262	2675	3049
F24	1740	1667	1738	1709	1698	1613	1496
G1	3352	3894	6012	7613	8857	10888	12630
G2	1031	916	1024	1026	953	973	944
G3	2250	2120	2481	2827	2949	3294	3441
G4	2152	2367	3486	4001	6062	8236	10537
G5	2072	3493	6499	8514	9652	11708	13307
G6	2029	1928	2468	2979	3337	4056	4681
G7	1025	1161	1230	1244	1266	1334	1406
G8	2411	3115	5854	7772	9623	13749	17648
G9	870	945	1306	1433	1549	1700	1766
G10	213	203	252	248	225	239	242
G11	1768	1561	1734	1946	2035	2140	2503
G12	2539	2104	2484	2615	2661	2606	2608
G13	1580	1553	1587	1521	1519	1528	1553
G14	2211	1951	2009	1996	1992	2047	2110
G15	1013	899	860	881	890	813	886
G16	1148	1153	1161	1196	1177	1215	1252
G17	1218	1026	1079	1037	1069	1052	1126
G18	1117	1062	1032	1077	1116	1131	1210
G19	1984	1473	1693	1891	1886	1852	1982
G20	1032	896	1170	1343	1469	1715	2090
G21	1108	1642	2614	3290	4026	5269	6860
G22	1726	1356	1398	1359	1422	1447	1462
G23	1347	1328	1400	1410	1433	1512	1712
G24	1622	1359	1438	1468	1495	1392	1401
H1	1414	1240	1243	1269	1355	1395	1407
H2	233	189	207	222	203	209	245
H3	1913	1510	1688	1844	1975	2272	2562
H4	259	259	265	278	313	325	308
H5	1065	943	1039	1104	1105	1154	1204
H6	1501	1217	1225	1200	1217	1228	1264
H7	1571	1667	1668	1580	1624	1680	1749
H8	328	317	430	562	662	777	902
H9	256	299	361	404	460	509	545
H10	916	786	926	1103	1222	1389	1503
H11	436	365	383	352	408	499	492
H12	995	888	1185	1165	1086	1257	1383
H13	2105	3696	8219	12066	14342	16802	18945
H14	793	672	850	1043	1212	1569	1785
H15	214	283	302	308	321	331	341
H16	292	727	1380	1755	1986	2272	2458
H17	1283	995	1311	1492	1685	1802	2181
H18	294	200	312	343	374	458	475
H19	1426	1574	2499	3216	3905	5184	6553
H20	327	342	390	419	481	525	583
H21	320	479	586	649	757	841	944
H22	537	410	695	881	753	1150	1306
H23	929	729	647	931	976	1011	995
H24	744	509	991	1071	1151	1133	1040
I1	1093	2792	4473	4944	5016	5023	4822
I2	875	767	1057	1412	1607	2019	2472
I3	1152	1251	2537	3698	4604	6384	8121
I4	1898	1096	1335	1500	1643	1760	1889
I5	1470	1415	1428	1472	1432	1497	1520
I6	901	837	962	1050	1096	1149	1271
I7	1275	1694	2814	3404	3682	4415	4989
I8	940	1513	5112	7080	8088	9707	11105
I9	1274	1014	1075	1128	1200	1201	1295
I10	1907	2966	6189	7833	8975	9680	10469
I11	313	248	223	188	257	409	438
I12	1322	883	1254	1486	1478	1615	1725
I13	984	945	1013	986	1025	1046	1068
I14	357	342	363	388	392	428	433
I15	922	680	700	734	746	768	795
I16	1778	1969	2500	2648	4006	7187	11073
I17	1173	1029	1109	1143	1144	1203	1234
I18	1621	1099	1513	1916	2232	2481	2890
I19	1055	859	1111	1224	1326	1395	1534
I20	2809	1672	4228	5154	5595	7538	9429
I21	1405	1252	1417	1542	1626	1634	1765
I22	1479	800	1338	1629	2067	3168	3520
I23	1384	1142	1365	1472	1399	1380	1361
I24	1017	1325	1416	1637	2373	3340	3480
J1	1565	2159	2948	3691	4246	5260	6121
J2	1144	921	1030	1125	1174	1273	1389
J3	1541	1173	1196	1248	1282	1360	1438
J4	558	510	585	593	640	612	655
J5	733	1361	1967	2489	2857	3612	4263
J6	1186	1150	1201	1163	1185	1204	1248
J7	2083	1727	1270	1980	2063	2343	2430
J8	1442	1444	1486	1774	1850	1996	2056
J9	1271	983	1420	1949	2285	4365	5394
J10	1117	935	1896	2893	3531	4728	6006
J11	330	269	300	282	291	306	298
J12	1735	11778	21565	23965	24082	24263	24845
J13	2272	18668	21266	21970	22501	22799	23589
J14	3344	2220	2910	2930	3140	3291	3416
J15	1830	5208	9830	12244	13479	15035	15890
J16	2586	2237	3442	4569	5283	7147	9070
J17	1499	1404	1743	1904	2210	2535	2828
J18	2501	2423	2656	2831	3102	3155	3301
J19	2879	2460	2466	2515	2477	2482	2413
J20	1261	1228	1454	1522	1494	1451	1503
J21	1775	1440	1455	1551	1546	1554	1632
J22	1647	1331	1483	1596	1584	1575	1624
J23	1941	1886	2439	2095	1886	1696	2967
J24	1400	1121	1455	1659	1764	1644	1609
K1	3022	2350	2339	2598	2568	2531	2432
K2	2332	5362	6408	6912	7141	7548	7637
K3	1439	1827	3892	5444	6776	8753	9725
K4	2803	2389	2493	2644	2694	2877	3083
K5	2564	2060	2377	2633	2486	2962	3085
K6	1832	1435	1289	1956	2431	3232	3308
K7	2840	2608	3401	4041	4519	5449	6125
K8	2673	2228	2603	2919	3166	3542	4033
K9	3485	3017	3099	3084	3226	3352	3615
K10	4643	7175	12099	14569	16198	17410	18690
K11	3493	2688	2755	2730	2856	2903	2915
K12	3127	2908	3357	3823	4243	4976	5829
K13	1015	873	1121	1269	1298	1413	1518
K14	4747	3794	3742	3848	3949	3943	4106
K15	3794	3363	3306	3386	3593	3625	3958
K16	3110	2568	3213	3822	4257	4428	4739
K17	2206	1690	1917	2051	2135	2273	2370
K18	1633	2098	2376	2559	2722	3091	3449
K19	5615	3219	4104	4590	4558	4275	4338
K20	3912	4038	4020	4051	4165	4116	4115
K21	2066	3066	3327	3551	3622	3864	4010
K22	3594	3058	5454	6212	6770	7175	7697
K23	3861	3227	3234	3304	3326	3296	3364
K24	6839	6256	6252	6248	6100	5504	4546
L1	5197	6236	9864	12062	13194	14287	14728
L2	3366	2751	3047	2776	2991	3300	3216
L3	1548	1377	1907	2544	3165	3742	4362
L4	1070	1712	1711	1697	1697	1817	1878
L5	4506	4396	7572	10096	11130	12327	13354
L6	2653	1770	1897	2094	2155	2220	2253
L7	3095	2042	2423	4666	6285	7949	8771
L8	3125	2893	2747	2790	2813	2897	2977
L9	3545	3399	4600	5354	5853	6268	6840
L10	4876	3641	3698	3701	3781	3984	3939
L11	7015	6900	8176	8984	9490	10455	11486
L12	2815	2078	2218	2299	2417	2471	2587
L13	2587	1925	2053	2140	2257	2280	2474
L14	863	671	761	722	748	783	791
L15	2488	2075	2170	2187	2248	2325	2333
L16	2870	2494	2634	2768	2851	3032	3259
L17	988	581	785	1102	1130	1421	1475
L18	2431	2333	2573	2835	2882	3056	3240
L19	759	684	648	655	682	740	718
L20	1970	1868	1860	1823	1871	1960	1976
L21	769	767	1277	1038	1186	1283	1269
L22	2382	1875	2122	2273	2199	2272	2207
L23	1679	1404	1466	1469	1459	1394	1342
L24	3131	2693	2797	3023	3013	2988	2794
M1	2422	2336	2926	3431	3881	4440	5003
M2	1277	767	1155	1500	1638	1865	2181
M3	1617	1617	1505	1583	1749	1839	1942
M4	1683	1725	1918	2160	2377	2796	3193
M5	2608	2225	2219	2310	2450	2719	2868
M6	2191	2162	2545	3055	3537	4450	5449
M7	1275	1438	2803	3771	5496	9018	11557
M8	3237	2434	2554	2616	2664	2881	3099
M9	1367	1272	1380	1475	1599	1836	1921
M10	1542	1406	1515	1502	1469	1582	1627
M11	3508	16043	24367	27871	29640	31192	32440
M12	2974	2855	3101	3478	3723	4027	4296
M13	209	200	245	234	231	308	303
M14	2708	3294	6925	9259	10498	12456	14305
M15	2848	1649	1864	2601	2922	2877	3113
M16	1984	1797	1887	2018	2113	2232	2384
M17	1871	1601	1673	1815	1963	2054	2149
M18	1944	1666	1893	1771	1836	1921	1930
M19	2912	1824	2589	2093	2715	5156	7771
M20	2436	2145	2301	2522	2650	2728	2890
M21	1856	1694	1821	1973	2052	2170	2297
M22	2605	2477	2465	2501	2579	2652	2699
M23	1561	1531	1734	1894	2067	2243	2587
M24	1167	718	944	1164	1396	1497	1215
N1	1452	1365	1584	1802	1970	2374	2792
N2	2277	1742	2007	2143	2204	2196	2228
N3	2362	2038	2006	1985	2131	2159	2172
N4	1818	3013	6693	9743	10808	11688	12128
N5	1576	1653	1968	2256	2575	3309	4034
N6	2454	2350	2574	2931	3123	3678	4227
N7	2021	1655	1911	2164	2383	2855	3342
N8	1648	1745	1602	1601	1563	1670	1671
N9	1027	955	1220	1422	1588	1950	2076
N10	1113	1112	1163	1258	1137	1347	1380
N11	2376	1976	2314	2406	2426	2504	2679
N12	2205	1430	2048	2278	2489	2558	2939
N13	1448	1856	1918	2053	1930	2054	2082
N14	2283	2450	2907	3277	3802	4287	4821
N15	833	1454	1647	1764	1953	2130	2368
N16	1164	1311	1753	2123	2498	3227	3852
N17	2155	1820	1880	2011	1961	2148	2210
N18	1025	939	980	1037	1082	1159	1146
N19	1690	1496	1580	1674	1883	2009	2047
N20	553	580	653	777	796	934	1019
N21	3107	2989	4177	4817	5366	6165	6799
N22	4033	3378	3756	4158	4374	4634	4605
N23	7211	14451	14035	14712	15645	17410	15467
N24	2294	3984	7621	9983	11540	10617	9303
O1	5189	6258	8716	10209	10767	11726	11990
O2	1508	1539	1789	2288	2433	2826	2911
O3	2530	1765	2967	4167	4843	5502	5859
O4	6062	5440	5786	6488	7077	7947	8817
O5	4171	4793	5100	5200	5421	5664	5773
O6	2674	2904	3686	4278	4530	5274	5709
O7	2813	1805	2541	2626	3204	3361	3472
O8	3301	2868	2964	3107	2844	2968	3076
O9	3410	2990	3185	3186	3208	3167	3059
O10	2201	1334	2444	2706	2848	3370	3780
O11	2595	2184	2321	2546	2684	2720	2747
O12	1245	772	956	1472	1323	1359	1423
O13	525	496	538	568	623	604	593
O14	2542	2451	2797	2943	3040	3062	2948
O15	4659	3413	5772	7667	8861	8675	8701
O16	1902	1836	2117	2251	2475	2720	2969
O17	771	862	931	972	1047	1022	1074
O18	1974	2142	2679	3308	3786	4646	5364
O19	1737	3514	6470	8790	10533	11917	12740
O20	1453	2627	4826	6712	8267	10355	11952
O21	1745	3218	4861	5840	6936	8457	9517
O22	1385	1266	1346	1388	1373	1352	1244
O23	1038	945	1032	1067	1071	1074	1039
O24	3170	3939	5595	6909	7926	8706	7883
P1	83	72	73	86	95	73	99
P2	88	83	78	104	87	86	91
P3	91	83	61	87	81	98	104
P4	70	61	67	61	66	68	68
P5	85	73	67	63	75	78	85
P6	90	116	135	88	132	122	124
P7	72	106	124	97	111	146	127
P8	68	110	140	108	121	139	141
P9	73	61	64	68	73	77	73
P10	79	67	72	60	74	65	69
P11	68	138	131	129	146	162	157
P12	99	188	195	202	192	199	205
P13	83	158	161	161	188	177	162
P14	687	799	797	769	704	667	622
P15	59	75	86	75	63	71	56
P16	62	72	67	88	59	68	54
P17	96	71	71	69	65	65	67
P18	82	60	73	67	67	76	66
P19	68	127	118	111	108	109	112
P20	66	75	77	77	68	68	77
P21	68	64	64	62	68	79	73
P22	66	61	73	75	61	66	70
P23	73	65	57	71	67	75	67
P24	74	62	59	74	73	90	71

## Sheet: D. russelii
Well	Background	15min	30min	45min	60min	90min	120min	180min	240min
A1	662	588	701	704	743	784	777	808	666
A2	909	916	1034	1158	1333	1492	1617	1730	1810
A3	744	720	719	744	736	774	790	879	870
A4	1078	1119	1311	1716	1989	2756	3473	5216	6487
A5	749	777	927	987	1090	1255	1315	1514	1522
A6	834	1061	1369	1598	1725	2124	2290	2817	2971
A7	562	538	601	592	668	711	704	898	998
A8	1374	1312	1548	1703	1943	2189	2366	2572	2610
A9	966	2244	5813	9361	12679	17825	20173	23898	23681
A10	942	1146	1330	1469	1606	1757	1764	1589	1573
A11	1753	1742	1794	1737	1748	1836	1740	1809	1731
A12	1410	1455	1666	1814	1914	2053	2041	2100	2068
A13	818	828	939	1029	1128	1345	1512	1802	2103
A14	582	590	821	1032	1224	1628	1857	2676	3181
A15	1250	1380	1758	2196	2563	3774	4315	5915	7253
A16	1209	1712	2410	3006	3799	5374	6158	8964	10726
A17	1444	2301	2687	3154	3583	4529	5141	6822	8276
A18	1115	1173	1341	1438	1595	1822	1967	2506	2902
A19	3460	3700	4021	3992	3602	4833	5158	5779	6580
A20	1215	1370	1691	2004	2295	2937	3388	4797	6169
A21	1571	3182	5160	6869	8388	11261	12070	14159	14195
A22	1987	1888	1408	1943	2089	2015	2120	2225	2185
A23	1363	1249	1276	1462	1490	1678	1669	2094	2450
A24	1256	1601	1915	2251	2729	3456	3740	4540	4446
B1	610	671	970	1226	1545	2223	3021	4249	5069
B2	2172	2036	2063	2407	2587	3131	3868	5508	7316
B3	1257	1478	1712	1906	2180	2579	2911	3662	4461
B4	2387	2534	3079	3852	4533	5982	7414	10602	13072
B5	1347	1655	2348	3255	4233	6305	8735	13466	17070
B6	804	765	792	828	821	890	892	969	1064
B7	1674	1827	2187	2616	2950	3630	4232	6072	7725
B8	668	693	734	746	770	837	810	900	882
B9	857	1059	1195	1499	1691	2205	2815	4095	5275
B10	588	729	825	921	1036	1276	1492	1862	2126
B11	3861	4097	5393	6856	8145	11138	13385	19293	23307
B12	957	885	1098	1262	1503	1973	2244	3273	4242
B13	495	396	495	469	472	525	549	668	774
B14	1630	1493	1499	1519	1570	1644	1701	1759	1917
B15	3504	3494	3595	3536	3679	3643	3790	3942	4217
B16	1638	1864	2110	2349	2519	2996	3217	4088	4670
B17	1745	1910	2256	2640	2988	4050	4764	6894	9198
B18	8250	7836	8411	8646	8845	9535	10152	10801	11781
B19	1998	1972	1989	2019	2027	2145	2213	2468	2688
B20	1820	1646	1679	1695	1724	1811	1857	2058	2308
B21	2946	3165	3323	3243	3347	3486	3592	3857	4004
B22	1808	1525	1671	1686	1711	1796	1771	1997	2131
B23	2030	4144	6478	9125	11455	16233	18821	27352	33787
B24	849	4477	7435	9899	11992	15285	16551	18732	18058
C1	4711	4057	4353	4734	5106	5704	6458	7635	8664
C2	5509	7223	10271	13387	15977	20514	23829	28932	31405
C3	2816	2953	3358	3760	4365	5470	6318	8688	10528
C4	2638	2680	2723	2737	2793	3062	3336	3991	4594
C5	1303	1315	1264	1339	1358	1405	1460	1644	1892
C6	1202	1520	1550	1575	1582	1612	1556	1589	1599
C7	1328	1898	3027	4214	5284	7585	8932	11961	14064
C8	1528	2495	4989	7795	7675	13365	16961	24339	26377
C9	1615	1643	2066	2594	3270	4493	5325	7413	9240
C10	3162	10862	19487	24940	28664	32258	33637	35408	36476
C11	5090	4959	4933	5333	5591	6161	6593	7944	9101
C12	1371	1547	1799	2050	2416	2937	3356	4497	5347
C13	2698	7390	10731	12946	14473	17696	19398	23515	26473
C14	3936	5701	4662	5551	6357	8481	10034	12440	13937
C15	2958	13525	19734	23155	25045	27168	27810	27772	28845
C16	1419	3922	8259	12498	16143	22733	26117	32355	36411
C17	1012	2239	3612	4740	5771	7398	8196	10440	11600
C18	752	714	776	786	778	802	774	851	861
C19	3059	3491	3800	4007	4322	4844	5228	6632	8216
C20	1201	907	1170	1417	1776	2407	2648	3515	4485
C21	1879	4472	7732	10274	12249	15262	16192	19587	21951
C22	871	968	1039	1217	1324	1721	1903	2681	3497
C23	1682	1418	1453	1533	1580	1695	1707	2030	2291
C24	1044	983	1079	1111	1081	1165	1174	1247	1271
D1	1228	1177	1311	1464	1568	1796	2070	2586	3089
D2	1718	1630	1784	1983	2223	2578	3002	3974	4750
D3	2334	2308	3379	4683	6029	8749	11278	16814	21207
D4	1879	1892	1873	1816	1885	1900	1957	2076	2325
D5	2365	2211	2488	2770	3181	3848	4732	6675	8254
D6	2043	1904	2119	2574	2872	3625	4305	5788	7410
D7	2322	2317	3011	3903	4539	6082	7568	11073	13930
D8	1569	1865	2399	2977	3663	4739	6125	9305	12144
D9	1496	1499	1570	1787	1958	2534	2932	4098	5382
D10	2845	2629	2489	2426	2438	2422	2424	2565	2641
D11	1977	2098	3210	4319	5152	7385	9482	13836	17329
D12	1244	1153	1295	1400	1413	1542	1559	1759	1910
D13	2021	2264	3317	4485	5697	8571	10720	16443	20645
D14	1609	1569	1680	1834	2010	2268	2495	3186	3750
D15	2289	2350	2338	2298	2280	2316	2399	2424	2583
D16	1743	1443	1533	1610	1643	1932	1935	2279	2655
D17	452	3511	9313	4766	4357	4748	4340	4596	5366
D18	1093	1641	1897	2187	2468	3186	3626	5344	7276
D19	2796	4221	6533	8454	10216	13296	14895	18903	20553
D20	2170	3011	3985	5100	6032	7931	8984	12303	15734
D21	1983	2250	2348	2447	2648	2816	2941	3456	3742
D22	1687	1647	1816	1934	2175	2451	2722	3454	4132
D23	1540	1727	1665	1782	1837	1938	1904	2179	2336
D24	1430	1464	1625	1922	2151	2611	2765	3676	4281
E1	1698	1675	1805	1963	2143	2537	2957	3868	4633
E2	2347	2526	3207	4035	4983	6583	7958	10316	12649
E3	1964	6665	15451	22904	27834	33540	36147	38024	38712
E4	2162	2415	2333	2327	2404	2365	2477	2623	2863
E5	2243	2421	2384	2369	2319	2337	2364	2457	2626
E6	1412	1664	2177	1877	2042	2841	3534	5364	6353
E7	3511	2888	2827	2812	2919	3496	4040	4674	5176
E8	2668	2801	3154	3611	4029	5054	6089	8241	10286
E9	2239	2003	2101	2192	2334	2513	2727	3365	3980
E10	2865	3577	6651	11816	14763	23536	30258	36607	38639
E11	1502	2105	3106	4028	4838	6503	7517	10067	12185
E12	1749	1786	1796	1845	1743	1736	1811	1777	1717
E13	2113	2404	3272	4157	5033	7008	8624	12060	14718
E14	3855	3944	3912	3950	3953	4028	4035	4226	4258
E15	4431	4331	4482	4678	4625	4884	4850	5037	5062
E16	1277	1609	2600	3855	5290	8165	9676	14314	17635
E17	2123	2089	2057	2112	2159	2225	2137	2068	2139
E18	453	331	304	362	387	444	435	410	422
E19	961	1461	2177	2969	3624	4675	5288	7512	9691
E20	1532	1936	2429	3081	3616	4965	5908	8582	10918
E21	967	2120	2375	2604	2846	3446	3726	4643	5544
E22	1728	1897	1963	2015	1993	2012	1945	1936	1877
E23	1463	1530	1759	2038	2293	2739	2799	3462	4412
E24	2263	1982	3056	2725	3423	4694	5227	5941	6708
F1	3936	4226	4420	4484	4616	4921	5076	4906	4895
F2	3566	3132	3224	2685	2034	2628	3757	3674	3395
F3	2398	3078	4064	4791	5110	6142	6909	8084	9135
F4	1445	1305	1337	1362	1416	1490	1497	1675	1910
F5	2026	2478	2391	2762	3254	4116	4787	6262	7692
F6	2373	1764	1924	1937	1878	2408	3050	4453	5246
F7	1857	3442	6525	10226	13599	19405	23750	31712	36580
F8	1379	2869	7075	11598	14834	18836	20446	23242	24519
F9	3864	2871	2508	2815	2533	2600	2729	4049	4081
F10	1756	1671	1848	2097	2432	3082	3661	5061	6136
F11	1204	3568	4460	5708	6669	9044	11023	15791	19924
F12	1372	1622	1771	2054	2259	2690	2873	3714	4414
F13	652	650	688	787	777	948	1029	1164	1343
F14	616	1356	1753	2012	2336	3098	3635	5176	6498
F15	1035	1150	1453	1710	1995	2651	3271	4731	6047
F16	1138	1854	2327	2818	3388	4657	5626	8138	10244
F17	936	1254	1275	1254	1322	1436	1426	1610	1768
F18	975	882	842	894	878	925	900	940	915
F19	2162	3031	3207	3240	3332	3336	3428	3726	4059
F20	2086	2660	2651	2748	2749	2878	3145	3425	3572
F21	1119	1331	1425	1480	1502	1624	1676	1887	2116
F22	1126	1996	2975	3778	4627	6596	7878	11786	15444
F23	1030	1208	1441	1604	1760	2199	2313	3033	3702
F24	1610	1868	1998	2468	1621	2207	2429	2200	1900
G1	3584	3255	3665	4004	4440	5308	6122	7966	9902
G2	1131	1122	1264	1383	1467	1588	1810	2181	2440
G3	2393	2229	2312	2439	2600	2844	3183	3818	4574
G4	1827	2513	2808	3256	3751	4755	5578	7535	9608
G5	2285	2375	2700	3074	3542	4148	4784	6202	7542
G6	1571	2144	3933	5825	7559	10924	13685	17007	18861
G7	1778	1790	2485	3217	4067	5802	7393	11136	14660
G8	2340	2567	2686	3047	3351	4073	4748	6399	8006
G9	468	719	767	836	853	946	1076	1257	1366
G10	152	192	176	198	190	183	201	212	229
G11	1744	2175	3003	4214	5013	7068	8368	11977	14583
G12	2048	1717	1775	1776	1866	1882	1948	1951	2065
G13	1406	1342	1392	1394	1422	1459	1587	1846	2051
G14	2090	1905	2022	2218	2278	2586	2844	3562	4321
G15	1268	1184	1181	1167	1158	1147	1148	1197	1218
G16	921	982	1055	1129	1185	1256	1283	1438	1553
G17	1039	1379	1859	2296	2947	4214	5082	7874	10535
G18	1232	1344	1846	2282	2771	3766	4594	6828	8699
G19	1970	1744	1931	2080	2113	2154	2097	2259	2432
G20	487	1131	1188	1291	1399	1594	1701	2154	2561
G21	680	2012	2568	3087	3605	4845	5606	7973	10181
G22	2351	3017	4418	5769	7108	9706	11441	16439	19435
G23	1531	1485	1539	1574	1650	1846	1899	2235	2451
G24	1684	1827	1826	2002	2221	2611	2703	3724	4611
H1	1575	1531	1655	1844	2005	2691	3218	4539	5599
H2	249	292	376	464	525	768	987	1297	1526
H3	1484	1600	1519	1535	1491	1568	1631	1964	2235
H4	331	421	423	485	521	660	843	1076	1322
H5	844	909	1025	1241	1400	1751	2130	2812	3278
H6	1838	5985	15267	22055	25886	28689	29053	28439	29041
H7	1831	3191	6880	11084	14715	21501	26625	32555	35294
H8	247	264	302	343	373	478	577	808	1053
H9	430	1241	1500	1660	1846	2043	2132	2312	2408
H10	802	1102	1240	1347	1441	1846	2111	2778	3212
H11	329	497	487	560	558	607	682	832	947
H12	771	831	1097	1351	1644	2181	2819	4143	5372
H13	1764	2152	3023	4186	5230	7435	9216	13259	16649
H14	817	1260	1847	2376	2735	3432	3797	4743	5218
H15	332	368	324	385	390	442	447	570	631
H16	100	210	211	189	206	217	208	251	247
H17	1014	1327	1506	1648	1789	2149	2407	3043	3811
H18	221	557	917	1341	1659	2162	2411	2854	2927
H19	1623	2529	4032	5607	6935	9899	11495	15882	18715
H20	325	487	525	533	540	556	605	694	709
H21	438	519	561	602	640	745	812	990	1118
H22	595	2277	4259	5606	6367	7228	7442	7688	7933
H23	4723	3946	4078	4023	4224	4298	4323	4639	4841
H24	3755	3394	3208	3189	3282	3329	3272	3229	2961
I1	2170	2256	2606	3147	3463	4314	5250	6892	8676
I2	805	845	871	956	1036	1169	1332	1603	1888
I3	4407	3269	4086	4466	4962	6688	11323	15494	18030
I4	1574	2015	2090	2125	2282	2583	2980	3711	4572
I5	1759	1508	1628	1809	2036	2399	2763	3661	4348
I6	953	1022	1016	1080	1047	1069	1072	1033	1029
I7	1468	1466	1527	1526	1523	1620	1742	1892	2151
I8	463	467	435	456	443	437	478	453	484
I9	1341	1112	1155	1248	1231	1273	1254	1334	1453
I10	968	2057	2595	3281	3867	5242	6333	9160	11659
I11	342	346	314	314	293	311	301	314	343
I12	391	4257	10588	15893	19447	24053	25880	26339	26690
I13	1037	1222	1568	1930	2366	3193	3815	5280	6599
I14	371	377	418	451	482	528	560	716	814
I15	1580	1465	1429	1485	1423	1464	1465	1485	1503
I16	1516	2134	2537	2994	3434	4358	5173	7201	8999
I17	800	1277	1450	1656	1862	2291	2635	3502	4367
I18	1902	2411	3674	4961	6074	8762	10855	15494	19411
I19	825	1434	1885	2370	2768	3838	4512	6190	8057
I20	2160	3018	3342	3601	4000	4869	5501	7486	9477
I21	1711	1795	1940	2064	2148	2451	2547	3166	3473
I22	1200	2009	2438	2750	3257	3927	4614	6281	7969
I23	1679	1695	1836	1874	1888	2079	2102	2332	2469
I24	1614	2387	3589	4806	5918	8168	9376	12122	13655
J1	1906	1889	1933	2054	2176	2585	3073	3974	4804
J2	1012	903	999	1106	1227	1397	1742	2292	2765
J3	1622	1586	1695	1786	1836	2127	2351	2895	3466
J4	600	616	624	651	657	696	710	735	738
J5	1125	1558	2478	3545	4752	7107	9072	12590	15406
J6	923	1236	1372	1235	1180	1273	1195	1189	1226
J7	2119	2330	2604	2941	3073	3708	4152	5235	6166
J8	1578	1803	1888	1961	2118	2155	2269	2470	2629
J9	624	763	919	1021	1183	1383	1622	2130	2666
J10	865	1044	1720	2469	3239	4984	6776	10232	13324
J11	181	184	209	222	248	281	271	346	394
J12	1384	1719	2109	2475	2777	3725	4298	5745	6996
J13	2070	2061	2491	2737	3173	3736	4252	5638	6953
J14	1113	3208	3253	3341	3534	3800	4084	4653	5386
J15	2228	2914	4473	5793	6994	9263	10968	14908	18251
J16	79	2603	5043	7548	10418	15659	18700	21257	21753
J17	653	1616	2072	2607	3056	4146	4867	6987	8738
J18	2632	2659	2793	3093	3196	3632	3887	4590	5183
J19	1571	1358	1332	1320	1383	1394	1480	1465	1451
J20	1266	1652	1576	1569	1638	1662	1684	1608	1552
J21	2053	2084	2251	2588	2839	3525	3961	5517	7106
J22	101	1591	2625	3590	4794	7090	9151	13359	15675
J23	1935	2073	2130	2106	2161	2251	2143	2105	2041
J24	1274	1277	1503	1696	1823	2353	2507	3289	3748
K1	2970	3622	3737	3590	3556	3523	3560	3465	3305
K2	3226	3201	3115	3076	3208	3138	3091	3127	3100
K3	1356	1957	3103	4155	5239	6923	8615	11463	13501
K4	2701	2776	2788	2909	3000	3193	3585	4224	5091
K5	2274	2682	3020	3153	3256	3540	3793	3998	4309
K6	1877	2152	2222	2483	2588	2678	2784	3003	3192
K7	2231	2479	2840	3057	3484	3969	4342	5451	6034
K8	2424	2668	2764	2898	2954	3144	3186	3364	3605
K9	2173	3196	3284	3297	3306	3347	3479	3585	3723
K10	3206	4663	5062	5644	6287	7441	8156	10085	11758
K11	4215	3985	4145	4364	4498	4658	4765	4974	5270
K12	3521	4247	6375	8874	11311	16622	20460	27203	30766
K13	1188	1240	1537	1754	1947	2315	2666	3273	3810
K14	4058	3894	3788	3854	3815	3824	3792	4001	4043
K15	3841	3646	3653	3548	3587	3754	3714	3767	4021
K16	3423	3649	4152	4569	5060	6195	6913	8807	10683
K17	840	2497	2629	2729	2903	3205	3525	3953	4480
K18	1997	1801	1855	1994	2092	2240	2425	2903	3300
K19	5372	5100	5055	5160	5091	5173	5131	5298	5427
K20	2927	3872	3836	3817	3801	3849	3946	3904	4083
K21	1662	3827	3898	4216	4289	4681	4903	5551	6121
K22	3666	3592	3551	3570	3723	3765	3930	4176	4528
K23	4069	4007	4188	4448	4782	5336	5738	7033	8237
K24	9448	13674	13711	13758	13881	13964	13734	13163	11769
L1	5642	5381	5735	6086	6542	7328	8035	9781	11086
L2	3691	3222	3585	3899	4191	4824	5704	7013	8595
L3	2308	2353	2877	3300	3948	5016	6317	8480	10786
L4	2380	2103	2071	2039	2034	2008	2012	2100	2191
L5	4451	4037	4016	4225	4228	4345	4530	5091	5448
L6	2070	1997	1944	2016	2066	2122	2206	2242	2398
L7	1544	2904	3161	3422	3529	4028	4519	5387	6410
L8	2805	2550	2566	2600	2654	2696	2714	2846	2953
L9	4543	4080	4086	4283	4441	4717	5007	5816	6369
L10	2660	4439	4335	4402	4444	4423	4536	4555	4527
L11	3773	6805	7275	7810	8041	8683	9289	10802	12167
L12	697	1967	2024	2058	2069	2113	2202	2254	2376
L13	2097	2011	2011	1990	1960	2001	2037	2167	2279
L14	862	815	904	1071	1160	1251	1359	1617	1667
L15	2871	2968	3477	3955	4531	5829	6951	9304	11720
L16	2906	3133	3645	4419	5064	6667	8009	11626	14577
L17	1129	1378	1719	2072	2399	3153	3584	5066	6644
L18	2560	3071	3198	3465	3573	4077	4389	5129	5853
L19	911	950	959	969	1030	1063	1029	1099	1212
L20	1726	1664	1675	1665	1640	1741	1767	1771	1811
L21	594	997	1146	1244	1284	1342	1419	1576	1719
L22	1841	2025	2202	2437	2676	3080	3288	4065	4640
L23	1617	2105	2168	2124	2174	2169	2108	2010	1885
L24	3062	2891	3267	3674	4071	4810	5340	6410	7346
M1	2896	2706	2990	3172	3697	4990	5557	6804	7571
M2	1670	3920	12025	21229	28084	36149	40013	41912	42025
M3	2173	2825	6347	11098	16048	24353	31434	40804	46328
M4	2130	2237	2817	3570	4362	6005	7862	11388	14844
M5	3027	3592	5565	8029	10423	15367	20594	28750	35775
M6	1314	1235	1497	1832	2118	2827	3574	4991	6523
M7	1218	8362	22862	32657	37972	42315	44294	47801	49917
M8	3716	3477	3381	3408	3425	3562	3559	3824	3866
M9	1413	1730	2653	3884	4966	7303	9351	13693	17912
M10	1355	3132	5578	7405	8370	10114	11288	12891	14300
M11	3152	3415	3946	4376	5018	5942	6753	8740	10610
M12	3320	3480	3794	4287	4670	5686	6478	8455	10252
M13	245	381	512	683	831	1037	1161	1372	1561
M14	2584	2807	2835	2938	2986	3321	3545	4140	4868
M15	3668	3441	3328	3424	3475	3402	3519	3741	3974
M16	2122	2526	2735	2924	3195	3756	4189	5552	6604
M17	2015	3005	4770	6869	8686	13226	16382	24233	32188
M18	1630	1575	2091	2716	3348	4813	5836	9143	12542
M19	3186	4181	5703	7411	9105	12361	14483	20316	24974
M20	2552	2559	2741	2836	3026	3207	3279	3609	3936
M21	1725	2024	2109	2229	2363	2483	2558	2914	3263
M22	2727	3704	5331	7093	9100	13076	15755	23745	30749
M23	2011	2041	2167	2437	2765	3068	3337	4260	5244
M24	1920	1946	2367	2679	3139	4050	4631	6235	7029
N1	1974	1974	2945	4533	5884	9016	12611	18678	23801
N2	2782	3216	4795	6788	8717	12508	16795	22639	27806
N3	2449	2311	2163	2085	2110	2108	2271	2364	2421
N4	2785	3028	3504	4082	4734	6059	7415	10605	13356
N5	1773	2529	4339	6626	8887	13670	17997	26301	33200
N6	932	813	871	987	1037	1120	1258	1513	1782
N7	2243	2609	3461	4593	5755	7836	9587	13141	15732
N8	1938	1967	1921	2048	2159	2383	2722	3600	4452
N9	1221	2017	3031	3823	4631	5914	6938	8255	9177
N10	1462	1521	1978	2357	2767	3728	4578	6180	7958
N11	3044	3136	3305	3661	4059	4590	5364	6892	8717
N12	2352	2684	3541	4585	5539	7718	9607	13866	17868
N13	897	2734	2771	2777	2827	2827	2970	3019	3106
N14	2380	4679	14766	25272	30261	30001	30082	30351	30386
N15	1712	7000	7069	7604	7667	8411	9223	9765	9812
N16	1334	3585	7823	12253	16246	23489	28259	35845	39055
N17	2615	3188	4570	6230	7822	11216	13910	20897	26380
N18	647	959	1445	1804	2253	3068	3527	4601	5222
N19	1580	2555	3812	4743	5460	7092	7950	10264	11624
N20	741	868	938	1020	1030	1285	1349	1668	1834
N21	3028	3850	5212	6536	7852	10438	12412	17322	18059
N22	3240	3695	4760	5692	6686	8381	9633	12582	14103
N23	3328	3290	3469	3612	3524	3686	3758	3881	3903
N24	2592	3223	3991	4552	5237	6424	7201	8111	7706
O1	4400	4459	5126	5669	6194	6743	7426	8551	9395
O2	1875	2039	2301	2531	2716	2924	3267	3640	3839
O3	1316	2606	2538	2675	2761	2875	3165	3449	3671
O4	5438	4175	4492	5219	6049	7737	9595	11666	13067
O5	4622	4512	4440	4582	4552	4735	5088	5634	6085
O6	2935	8808	18402	25174	29517	33531	37228	40884	43186
O7	3067	3529	4111	4842	5456	6636	7822	9802	11747
O8	3073	2907	2898	2885	3036	3185	3270	3707	4184
O9	2768	5031	4800	4878	5057	5175	5244	5588	5602
O10	2001	2131	2692	3376	4024	5433	6645	9662	12169
O11	3603	3351	3873	4388	4767	5138	5421	6081	6406
O12	1324	2019	3914	5760	7564	10834	13044	17034	18974
O13	743	1023	1721	2256	2668	3509	4104	4942	5156
O14	3209	14570	28868	35974	39525	43919	44406	44799	43037
O15	4222	4543	4918	5401	5943	7275	8195	10483	12321
O16	2379	5048	10099	14844	18971	26929	31201	38837	41483
O17	530	3001	6013	7798	8584	9906	10349	10726	10789
O18	2276	2354	2854	3428	4072	5330	6173	8599	10243
O19	962	3002	4097	5245	6223	8140	9700	13337	14986
O20	2081	2737	3590	4545	5330	7313	8496	11459	13293
O21	2025	3907	6363	8560	10458	13628	15375	19295	21519
O22	1209	1554	1790	2138	2536	3473	4108	5736	6953
O23	1816	1906	1987	2138	2385	2810	3012	3434	3568
O24	3560	4026	4587	5417	6272	7732	8666	10686	10007
P1	56	118	144	131	138	151	137	124	132
P2	224	3232	2960	2906	2889	2739	2730	2854	3076
P3	72	70	72	80	70	84	77	84	78
P4	74	93	63	75	75	52	87	69	91
P5	84	61	72	72	65	90	77	64	74
P6	86	424	447	461	464	458	432	465	457
P7	91	556	563	580	552	537	554	561	569
P8	74	90	90	101	107	92	92	88	95
P9	76	53	73	65	71	89	63	60	65
P10	82	69	89	79	62	81	64	63	66
P11	619	492	455	445	390	438	396	395	334
P12	43	78	73	105	107	76	86	99	83
P13	70	357	387	384	391	382	385	377	350
P14	74	79	63	81	81	68	57	70	66
P15	81	81	72	70	68	82	88	78	47
P16	86	71	61	61	82	84	60	79	56
P17	87	80	79	76	82	78	71	89	71
P18	74	67	77	61	77	80	67	86	52
P19	79	95	110	144	130	149	143	143	140
P20	69	72	63	62	68	68	61	66	45
P21	70	62	67	68	74	73	91	64	74
P22	93	70	96	79	64	87	66	69	80
P23	86	130	95	122	112	115	109	117	117
P24	62	65	71	80	76	63	74	70	63

## Sheet: B. asper
Well	Background	15min	30min	45min	60min	90min	120min	180min	240min
A1	836	792	979	1019	1156	1269	1494	1541	1387
A2	943	1292	2512	4080	5342	7596	9032	10250	9616
A3	761	376	454	632	909	1810	2613	3723	4097
A4	1445	3331	8032	13104	17868	25983	29822	34201	33579
A5	797	1123	1892	2642	2868	4903	5525	6664	6785
A6	818	1777	4096	6342	8156	11268	12747	14059	13585
A7	618	617	721	761	848	1015	1111	1478	1707
A8	1373	6352	15556	20432	23161	24790	24282	22589	20058
A9	1013	1252	1514	1827	2127	2669	2887	3559	3834
A10	943	1055	1479	2501	2846	3214	3449	3705	3430
A11	1795	1639	1983	2361	2546	3109	3280	4032	4287
A12	1432	1739	2826	3612	4325	5526	6355	8216	9120
A13	617	1738	3467	5308	6900	10003	11525	14610	15048
A14	596	3772	5492	7549	9428	12020	11799	11785	10954
A15	1109	4168	10888	15378	18223	22244	22932	23237	22313
A16	1447	3185	5832	8619	10356	14605	16543	21074	22065
A17	1882	10256	21705	30212	36536	43000	40600	40139	36423
A18	1027	1743	2727	3621	4406	6112	6898	9201	10154
A19	3078	34809	54568	61275	65112	71189	71569	71885	70653
A20	1164	1458	1998	2513	3075	4167	4785	6975	8304
A21	1628	2180	2867	3377	3059	3951	4194	5925	6083
A22	1678	2406	3321	4244	5240	7143	7712	10875	12531
A23	1219	1314	1446	1611	1780	2275	2367	3127	3627
A24	1435	6252	12409	17654	21117	26407	25947	24433	19846
B1	645	1094	2210	3536	4604	6346	7736	8878	8752
B2	2356	2303	2354	2657	2914	3441	3926	5273	6459
B3	1683	6843	17886	23191	25887	29596	32406	35712	37435
B4	2283	6327	14608	20429	24664	29817	31745	34300	34348
B5	1147	10343	17903	21227	23815	26805	29437	31919	35365
B6	1699	1693	1630	1716	1681	1793	1754	1741	1731
B7	1370	2716	4570	6188	7656	9718	11757	15755	18784
B8	1090	1088	1300	1605	1836	2386	2757	3603	3940
B9	852	1990	4945	7260	9184	12231	14056	15996	17227
B10	918	915	1130	1369	1490	1822	2168	2853	3279
B11	4149	7368	13962	19542	24215	31813	34881	39198	40270
B12	1368	1260	1335	1414	1427	1615	1773	2209	2590
B13	428	578	823	1309	1779	2776	3269	4115	4474
B14	2006	1957	2027	2192	2252	2569	2721	3463	4180
B15	3364	5325	8357	11723	14429	19330	21171	26310	28857
B16	1886	1681	3097	4559	5855	7680	8815	11564	13536
B17	1934	4157	6912	9744	12399	18464	22590	31455	35197
B18	2070	3298	5120	6833	7992	10742	12231	14611	16807
B19	2185	2197	2349	2402	2555	2959	3143	3680	4284
B20	2072	2263	2579	3022	3423	4395	4851	6336	7763
B21	3135	3610	3301	3639	4705	5665	5945	7384	8588
B22	2308	5698	10385	14180	17316	23519	26108	31735	35116
B23	2146	3144	4926	7011	9223	13260	15242	23338	29169
B24	2255	22127	26750	27134	27688	26849	26547	25157	23216
C1	4653	11677	22967	33916	40007	47621	50764	50053	46412
C2	6413	9092	13164	17112	19882	25394	27472	31451	33536
C3	2674	3030	4610	6429	8278	11996	15062	20404	23435
C4	2731	15765	23311	25988	27370	29314	29406	31225	31569
C5	1281	1097	1409	1421	3976	4143	7008	11604	14072
C6	1552	1892	1992	2127	2200	2531	2706	3231	3457
C7	1818	2688	5136	7562	9508	12834	14828	18743	20958
C8	1419	2652	5635	8934	11632	16772	19020	22132	23452
C9	1731	2691	4575	6441	8002	11109	12822	15529	16786
C10	3121	13833	26027	31837	33496	34563	34687	35616	36143
C11	4584	6165	13363	20375	25014	29460	29945	30136	31031
C12	1290	2160	3690	5179	6343	8438	9730	11955	13220
C13	2689	7309	14721	20791	23346	28634	30122	30303	30133
C14	3885	10241	20520	28293	34614	43842	49584	61904	69692
C15	2852	10700	17132	21470	23907	26220	26539	27669	27614
C16	1520	2157	5672	10543	16249	24840	27480	30429	31276
C17	1025	4198	7388	9311	10399	11491	11622	12597	13006
C18	907	988	933	921	931	976	974	959	975
C19	3366	18539	23609	25831	27629	29132	30439	31474	32456
C20	1459	2701	4353	6076	7452	10294	11911	16706	19252
C21	1815	16898	19405	20311	21116	21812	22094	24127	24596
C22	933	453	553	673	827	1350	1812	2818	3295
C23	1539	3307	9666	15285	19295	24771	25751	27625	29016
C24	1049	919	1121	1293	1560	1850	1897	2235	2379
D1	1431	1180	2677	4122	5495	7272	8918	11317	12572
D2	2339	3795	6394	9012	11227	15227	18973	24294	27888
D3	2180	3115	5785	8745	11549	16421	20044	27067	31536
D4	2031	5446	18027	26809	30866	33206	33438	34653	35233
D5	1528	3819	10272	16845	21065	27905	31196	36216	38346
D6	2242	8922	24963	33487	36677	40302	40514	41655	42306
D7	2102	38253	40650	40817	40411	41002	40464	41418	42851
D8	1910	2761	6368	10523	14098	19624	23212	29512	33172
D9	1675	1772	1909	1969	2044	2128	2218	2429	2656
D10	2700	2537	2473	2667	2803	2870	2872	3204	3568
D11	1743	2255	3210	4140	4989	6720	7756	10272	11701
D12	1350	3390	5588	6794	7704	8896	9441	10339	10913
D13	2116	2227	2853	3498	4159	5546	6500	9129	11124
D14	1867	1948	2429	2984	3366	4067	4567	5804	6761
D15	2145	17353	27220	31305	31379	30998	30772	30797	31028
D16	1350	1899	2687	3501	4970	7977	9465	10664	11816
D17	1152	8356	15816	21077	24846	29731	31453	34969	36690
D18	1423	1998	4838	7506	10848	14090	15587	19949	22289
D19	2852	7380	13127	17368	20212	23078	24697	26837	27686
D20	2739	17797	23645	27726	29153	30621	30719	31280	31432
D21	2193	2385	2682	3007	3026	3487	3657	4437	4934
D22	2047	9647	17034	22122	25163	29632	31567	34897	35622
D23	1693	8640	16037	22367	26426	31202	33235	37840	38661
D24	1649	6083	9844	12579	14906	19160	21735	26197	27459
E1	1638	11834	23151	29564	32779	35234	36109	36515	36930
E2	1866	14506	26047	28300	27023	27855	29208	29945	30826
E3	1633	28557	42248	44041	44353	42904	42178	43146	44237
E4	2278	9946	21379	30639	34758	37468	38090	39159	39966
E5	2206	6718	13512	19239	22380	26792	29021	32108	33810
E6	1719	3597	7481	10994	14241	19363	22216	26373	28076
E7	2488	5746	11090	15658	18711	22488	24812	28489	31692
E8	2663	4563	9511	14137	17483	23314	25949	30114	32407
E9	2326	2914	4755	6752	8632	12089	14069	18525	21240
E10	2942	8079	18276	26235	32357	39805	42545	45090	46026
E11	1747	8768	18818	23867	26152	27271	26913	26977	26668
E12	1670	1831	1870	1905	1949	1992	2087	2105	2200
E13	2146	8414	18180	26426	31453	36635	38648	42137	44927
E14	2729	9007	17485	23298	29682	38695	42091	40655	40628
E15	4788	5074	5135	5253	5374	5609	5890	6234	6438
E16	1562	4028	9609	14510	18153	22224	23909	25330	26806
E17	2312	1784	2122	2503	2781	3265	3524	4427	5041
E18	477	839	884	947	971	1063	1007	1158	1119
E19	1541	2587	3495	4441	5490	7447	8750	12936	16385
E20	2758	6071	8995	11407	13521	17969	20196	26741	31513
E21	1943	2385	3351	4275	5142	7212	8315	11974	14656
E22	1962	729	703	771	2345	2481	2498	2740	2841
E23	1491	18718	19326	19381	19528	19613	19645	19873	19728
E24	2755	3648	4292	4168	5566	7777	8760	11007	12396
F1	3775	2618	4072	6150	8045	12452	14530	16744	17270
F2	3538	2580	2992	3302	3538	3799	4156	3948	3730
F3	2735	5349	4441	5317	5827	6800	7586	7749	8496
F4	1552	5210	11089	15604	18770	23018	25008	27660	28781
F5	2477	2362	2975	3756	4457	6110	7351	10132	12516
F6	2559	1940	3901	7450	10465	14809	17362	22075	25938
F7	1986	3381	6590	9777	12358	17276	20786	26215	29944
F8	1372	1500	1887	2336	2591	2944	3275	3737	4183
F9	4134	3831	3956	4073	4160	4189	4202	4324	4408
F10	1803	1806	1920	1980	2011	2123	2082	2288	2354
F11	1617	2355	3749	5267	6748	9342	11380	14916	17153
F12	2017	32996	36796	36790	36965	36569	36428	36366	36572
F13	723	558	903	1253	1531	2003	2176	2396	2557
F14	1073	1419	2272	3042	3897	5567	6798	9573	11805
F15	1037	1256	1315	1433	1498	1646	1722	1945	2147
F16	1057	7887	13154	16748	18786	19175	19419	19694	20570
F17	1158	3386	7104	9108	10519	12885	13412	14065	14254
F18	613	844	865	873	893	907	906	956	989
F19	3094	3033	3297	3482	3867	4286	4643	5590	6294
F20	2604	3148	3691	4307	4989	6563	7611	10919	13881
F21	1040	3536	4977	5777	6313	7153	7569	8130	8295
F22	1464	17764	30127	35109	37426	40288	41183	42632	42711
F23	1122	796	1604	1831	2138	2741	2927	3602	4283
F24	2236	2763	2708	2788	2762	2825	2791	2424	2228
G1	3503	5765	10364	15025	17764	21160	23261	25906	27373
G2	543	1141	1203	1229	1273	1312	1473	1602	1749
G3	2424	28580	39848	38978	39425	40504	40912	42610	44090
G4	1952	3119	5825	8395	10410	13735	16073	19979	22429
G5	1894	8771	18845	26407	29318	30954	29840	30376	30611
G6	1201	10031	19944	25442	28430	32176	35112	40084	42899
G7	1692	1683	1969	2210	2439	2874	3357	4473	5532
G8	2340	2560	3289	4104	4874	6590	8037	11837	15074
G9	734	1434	1857	2065	2225	2479	2672	2918	3049
G10	179	265	295	313	352	381	382	462	525
G11	1841	2394	3511	4400	5270	7073	8398	11400	13571
G12	2180	1911	2058	2204	2285	2471	2754	3454	4222
G13	1398	1235	1321	2873	3320	3794	4216	5325	6069
G14	1700	2488	4054	5914	7879	11573	13820	18661	22931
G15	1448	1420	1471	1620	1711	1954	2234	3112	3878
G16	1172	1590	3681	6289	8547	11759	14453	19637	21955
G17	1115	2092	3769	5348	6940	10255	12473	18249	22427
G18	1099	7970	15408	19258	21168	23494	23954	24293	25096
G19	1860	2461	2889	3522	3957	5037	5702	7995	9666
G20	1011	4410	8174	10347	12235	14592	15102	14929	14873
G21	1141	1802	3011	4327	5633	8046	9051	11155	13077
G22	1702	1610	1684	1797	1839	2105	2129	2650	3074
G23	1232	2189	3376	4717	5704	8163	9582	13266	15926
G24	1960	1906	1968	2058	2194	2489	2438	2959	3265
H1	1597	2725	5834	9300	12263	16484	20471	25522	28184
H2	404	463	630	816	1012	1331	1598	1991	2273
H3	1885	1857	2245	2630	3094	4174	5343	7912	10546
H4	327	445	682	941	1116	1309	1451	1637	1740
H5	1266	1291	1706	2060	2623	3437	4046	5270	6324
H6	1485	2403	4717	7203	9732	14237	17664	22839	26324
H7	1532	2632	5091	7635	10111	14533	17704	22456	24672
H8	220	279	290	349	343	414	464	629	778
H9	238	682	883	1017	1049	1114	1181	1286	1286
H10	1038	1348	2165	2970	3724	5217	6316	8748	10499
H11	459	566	649	734	884	1160	1366	1963	2562
H12	909	1490	2924	4286	5757	8778	11143	16027	19305
H13	1670	10261	17795	20223	21459	21495	21875	22311	22619
H14	823	1827	3402	4435	5012	5644	5963	6251	6331
H15	288	373	500	576	613	806	941	1129	1338
H16	192	1746	1965	2060	2099	2050	2107	2219	2175
H17	1444	6984	13958	18434	21017	23197	23767	24575	25309
H18	290	1395	2136	2242	2427	2711	2719	2591	2567
H19	1660	12377	16916	18434	18513	18629	18948	18911	18763
H20	398	509	535	584	570	705	715	987	1121
H21	418	546	793	895	1026	1385	1592	2111	2535
H22	468	2655	2876	2903	2924	3017	2951	3112	3123
H23	1226	1498	2480	3548	4515	6488	7446	10278	12379
H24	935	1337	1568	1824	1986	2162	2337	2397	2264
I1	2466	18510	21948	26194	29317	33329	32934	32559	32896
I2	794	6129	11928	14946	16243	18291	19823	23528	26638
I3	1015	5595	8370	11274	13992	17260	17690	18066	18678
I4	2215	2756	5469	9000	12209	17803	22067	27407	30245
I5	1775	1876	4076	6778	9628	13888	17054	21608	23788
I6	1178	1744	3435	5101	6366	8263	9634	11858	13362
I7	923	1316	2629	4522	6660	10388	11809	12714	14065
I8	964	1143	1680	2172	2589	3577	4215	6024	7357
I9	1471	1406	1525	1613	1776	2074	2272	2832	3316
I10	1970	25118	35034	37419	38262	39388	39956	40574	40863
I11	330	2402	5028	5928	5948	5886	5852	5836	6135
I12	1376	6166	15108	21478	25612	29821	30658	32178	31755
I13	1081	844	1272	1717	2211	3194	4074	5240	5920
I14	442	841	2041	3093	3769	4192	5895	6953	7024
I15	1644	1661	1641	1793	1957	2161	2387	3023	3560
I16	789	5032	10156	14541	17896	29417	32129	34316	34543
I17	1243	1872	2997	4093	5107	6864	8221	11183	13322
I18	1821	29143	35285	35911	35664	36014	35928	36363	37007
I19	604	1384	2464	3471	4450	8888	10510	13096	15291
I20	3066	3211	3557	3981	4418	5566	6245	8904	11136
I21	1840	1403	1905	2355	2690	4226	4756	5637	4961
I22	1903	6418	10781	13923	16245	19767	21152	24727	26772
I23	1712	2950	4419	5702	6661	8129	8747	10191	10963
I24	1063	10545	14787	16631	17254	17468	17437	18755	18352
J1	1767	11043	13669	16994	19018	21825	24778	25870	25556
J2	1259	1173	1357	1688	2047	2721	3481	5062	6669
J3	1568	1903	3227	4665	5908	7987	9431	12007	13728
J4	657	682	889	1155	1321	1869	2409	3277	4110
J5	1611	1778	2274	2946	3583	4802	5850	8257	9944
J6	1051	1412	1380	1361	1498	1478	1481	1499	1510
J7	1919	10248	21417	26240	28127	29323	29498	30085	30327
J8	1654	2657	3790	4487	4761	5342	5595	6045	6140
J9	1612	3748	9340	13319	15676	17958	18469	18326	18477
J10	1467	7914	17680	22461	24651	26107	26112	26234	26754
J11	204	284	344	416	433	415	503	513	554
J12	1541	20875	23779	24427	24528	24060	24545	24611	25119
J13	2038	26363	26997	27397	27992	28175	28717	28981	30125
J14	3579	4720	8617	12692	15866	19620	20939	21505	22976
J15	1901	14920	19091	21226	22573	25274	27407	28979	30495
J16	1590	8339	13729	16882	19715	25439	27503	27466	26950
J17	1205	8386	14812	19753	22607	24641	25531	26575	27073
J18	3485	3234	4724	5900	8188	9997	10992	12303	12875
J19	1244	3624	4030	4263	4390	4648	4652	4801	4988
J20	1545	1903	2049	2180	2360	2590	2833	3067	3290
J21	2065	2498	3238	3989	4886	6998	8493	12712	16206
J22	1849	4065	6825	9140	10819	13483	15147	19562	22935
J23	6520	4186	3980	3907	3975	3842	3812	3699	3666
J24	1488	8385	11908	13921	14979	17133	17761	17693	16985
K1	4290	3600	3902	4192	4311	4564	4750	4847	4853
K2	3249	3304	3966	4914	5547	6273	6888	7637	8131
K3	1332	6848	11173	13509	14836	16284	18027	20014	21235
K4	2929	2866	3676	4813	5911	8048	10437	15240	19511
K5	2843	2939	3386	3842	4303	4931	4651	6225	7021
K6	2187	3130	5318	7686	7982	11920	14997	19286	21506
K7	1489	5627	12890	18950	22794	27711	29570	31545	32543
K8	2610	3398	5677	7964	10113	14463	18055	24256	28011
K9	3204	1448	1602	1749	2022	2659	3346	4182	4539
K10	3109	5060	9020	11346	12689	13690	14295	15491	16654
K11	4185	4129	5178	6324	7678	10171	12657	18029	21795
K12	3729	4228	6379	8345	10097	13086	15402	20070	23866
K13	1172	1483	2117	2602	3192	3769	5040	6467	7685
K14	2397	4574	5766	6856	8048	10130	11597	15032	17846
K15	3864	4048	3862	4204	4473	4940	5481	6570	7623
K16	1474	23541	26626	27964	29738	35754	36430	36229	36325
K17	1343	6998	12128	15223	17200	18244	21394	27804	27338
K18	2120	4235	7521	10760	14199	20140	23661	30811	35486
K19	5432	5452	6000	6732	7542	9010	9866	12652	15360
K20	3779	5826	7658	9339	10594	12618	13839	16176	17873
K21	2496	3302	3622	3981	4376	5024	5176	6331	7038
K22	3867	1182	1327	1538	1766	3081	4209	7594	8252
K23	3299	4853	7572	9203	10381	14172	15800	20686	23914
K24	13218	14726	14798	14799	14682	13980	13829	13435	11816
L1	3709	2570	3145	4244	5658	8991	11410	13892	15887
L2	2767	42133	43553	43280	43797	44617	46151	47704	48163
L3	2453	21454	26027	28779	30347	31412	31040	30398	30683
L4	1609	1665	1912	2082	2224	2222	2197	2332	2436
L5	4679	8569	15556	21481	25335	29340	30199	30113	30561
L6	2444	5953	11603	14798	16485	18540	18367	20028	20193
L7	2722	3503	4937	6534	7886	10209	12143	15651	18622
L8	3425	3600	4456	5833	7133	10094	12879	18302	22962
L9	3965	12826	21251	24033	25446	25819	26645	27207	27266
L10	4906	4365	4362	4495	4520	4712	4830	5213	5637
L11	7561	30079	30125	29938	30635	30595	31068	32036	32355
L12	2953	2943	3785	4670	5281	6268	6929	7892	8289
L13	1813	2044	2943	3916	5024	6771	7867	9278	10818
L14	1049	1127	1133	1204	1244	1371	1442	1654	1918
L15	2844	2466	2844	3282	4269	5430	6561	9259	11641
L16	1882	2346	2537	2852	2987	3404	3470	3792	4103
L17	1270	1390	1277	1321	1385	1439	1531	1674	1829
L18	3022	4391	8669	13771	18261	23935	27380	32969	36136
L19	878	1027	1234	1419	1623	1974	2246	2873	3269
L20	2049	3236	4543	6157	7605	10832	13089	17764	21101
L21	1042	1277	1426	1531	1664	1907	2060	2365	2773
L22	2497	3499	4732	5631	6242	7226	7679	8639	9002
L23	2102	2201	2232	2275	2357	2429	2401	2356	2226
L24	3661	4069	4635	5400	6003	7377	7925	9341	9577
M1	2847	2605	3338	3698	4055	4429	4741	5187	5469
M2	759	18491	32355	36200	37388	37652	39344	40590	41076
M3	1563	12554	27222	36999	42994	45439	46424	48315	49735
M4	2097	2722	4949	7705	10001	14141	18229	25185	30965
M5	2719	3182	4612	6357	7996	11045	14037	20058	25239
M6	2132	2592	5945	10413	14761	21088	25564	32049	36257
M7	2526	15305	35503	43854	45678	44362	46246	48133	48978
M8	3337	4421	7618	10964	13372	16831	18928	22580	25000
M9	1456	2731	5654	8429	10679	14757	17313	23292	26863
M10	1487	3353	6482	8053	8988	10307	10997	11835	12860
M11	2412	9534	17296	22150	25154	28239	29168	31552	33532
M12	3256	5575	11065	16444	20567	27545	31960	38801	41502
M13	258	374	915	1457	1701	1818	1943	1903	1878
M14	2476	12312	24919	32692	37249	41813	42869	45592	46781
M15	3065	3657	4666	5555	6505	8449	9889	13371	16054
M16	2063	2314	2634	3128	3626	4610	5396	7595	9874
M17	1892	2145	2819	3503	4223	5840	7125	11127	14747
M18	2178	3812	6209	8302	10561	14823	17832	24751	29950
M19	3224	5716	9531	12446	14746	17994	19836	23451	25790
M20	2484	4396	5889	6889	7604	8438	8700	9557	9756
M21	1794	1916	2126	2297	2582	2902	3139	3503	3888
M22	2845	2477	2978	3405	3837	4179	4445	5202	5892
M23	1879	992	1220	2571	2984	3740	4328	5865	7404
M24	1732	4873	8220	10594	12420	15172	16519	18459	17857
N1	1864	1780	2741	3968	5284	7936	10862	15352	18574
N2	2878	13286	27739	34466	37660	39373	41909	43548	42227
N3	2657	2340	2538	2790	3039	3584	4396	6067	7794
N4	2789	9269	20582	26801	29282	31657	34035	36081	37286
N5	1743	2570	4662	7060	9607	14511	18994	26808	32825
N6	2285	2473	2466	2708	2932	3335	3897	5271	6667
N7	2324	2316	2349	2418	2453	2583	2697	3019	3186
N8	1820	1904	2168	2632	3101	4108	5278	8152	10947
N9	1293	2551	4802	6438	7629	8655	9659	10790	11560
N10	1453	1554	1932	2371	2723	3783	4441	5958	7534
N11	2669	3510	5149	7236	9249	12198	16350	24214	30511
N12	1967	4329	9823	15311	19834	26541	30137	38212	41147
N13	1551	2245	2723	3379	4048	6075	6258	8299	9562
N14	2313	23694	29445	30133	30325	30600	29978	30474	30873
N15	1710	4295	8259	12213	14786	20551	24553	29487	30848
N16	1118	2511	4373	5833	7428	10386	12620	17472	20582
N17	2459	4086	6327	8633	11094	16996	21983	32563	39548
N18	827	4213	7196	10235	11351	12731	13221	13645	13506
N19	1035	2218	3732	4812	5693	7380	8349	9902	10670
N20	864	7054	4217	4241	4341	4420	4733	5101	5510
N21	2925	35904	37148	37816	37616	38042	38199	38998	39000
N22	3508	17620	26813	28415	28496	28802	29023	29229	28431
N23	3208	26959	30468	32160	32278	31953	32003	31541	30680
N24	2128	11201	18562	22310	26272	31698	32808	30856	25969
O1	4908	27359	25877	22655	27070	35279	39811	38122	37045
O2	1329	3040	4982	5543	7399	11522	14105	16894	18910
O3	2918	6002	12703	19678	25433	35485	41275	47165	48147
O4	5979	6422	7884	9339	10286	11949	13188	14190	15040
O5	4168	36284	37614	36516	36733	37894	39045	39635	39777
O6	2640	17190	32101	35897	36393	37480	39395	41755	42261
O7	3280	5693	11483	15984	19855	25852	29220	34579	36788
O8	3068	3726	4706	5871	6977	8863	10613	14222	17404
O9	4577	4882	5121	5691	6111	7047	7827	9396	10486
O10	2063	6283	14481	20677	25360	34945	37454	41528	42149
O11	3119	7995	14345	16499	18396	20980	21618	22812	23129
O12	1572	3388	6814	9524	12117	15486	17294	20423	21778
O13	576	984	1698	2314	2804	3518	3906	4546	4733
O14	2966	16327	30385	37669	42102	46559	46927	46764	47321
O15	4413	49417	47587	46901	46923	48078	48336	47542	46404
O16	2423	11507	25490	35882	42326	50626	54506	56155	53163
O17	937	1317	2069	2637	3103	4056	4749	5607	5781
O18	2341	3238	4317	5455	6742	8874	10387	13715	15365
O19	1663	31486	35985	38288	39614	42173	42735	43653	42515
O20	1951	12627	26306	34997	39870	45782	46979	48594	46822
O21	2710	19197	32306	39557	43608	47389	47309	47289	43849
O22	1350	5188	10382	15743	20960	30222	36088	46304	46885
O23	2001	4640	9276	13732	17367	23417	26600	32057	32971
O24	2657	37517	41430	43082	44217	43306	42254	38188	30153
P1	1401	5071	6620	8440	9829	9743	10064	10111	10380
P2	1532	1355	1264	1222	1249	1157	1163	1111	1046
P3	141	128	139	132	133	149	141	145	131
P4	75	72	61	76	65	70	89	79	68
P5	75	80	80	61	71	71	76	84	73
P6	442	452	476	521	492	493	554	534	526
P7	148	139	153	184	153	173	174	155	159
P8	179	189	217	214	195	224	213	192	205
P9	71	68	55	67	67	61	60	49	64
P10	55	86	68	59	63	71	64	72	62
P11	218	208	220	207	228	239	220	222	215
P12	266	265	274	271	279	303	302	288	250
P13	170	198	195	198	193	207	235	222	227
P14	87	51	76	67	70	64	53	65	82
P15	69	58	62	56	46	65	59	53	53
P16	80	58	75	75	53	63	77	67	56
P17	83	84	67	66	61	73	58	62	60
P18	66	81	76	60	77	81	65	75	64
P19	76	748	803	806	840	828	773	739	800
P20	83	60	70	74	71	69	57	65	71
P21	72	80	78	76	67	69	68	68	65
P22	85	131	117	120	129	115	118	106	133
P23	58	71	58	74	70	79	88	82	81
P24	67	69	87	76	70	61	88	69	53

## Sheet: E. carinatus
Well	Background	15min	30min	45min	60min	90min	120min	180min	240min
A1	568	855	1363	1922	2658	4031	5284	6538	5529
A2	1173	1678	3394	5382	6960	8819	9903	10235	8815
A3	748	1146	1388	1698	1978	2491	2915	3389	3581
A4	1063	12615	28669	37160	38867	38226	36596	33881	31368
A5	789	11582	17156	19634	19322	19039	17897	16321	14409
A6	795	2191	4857	7361	9294	12077	13609	14449	13128
A7	598	3182	7725	12535	15164	17068	16827	16066	14822
A8	1244	3802	8630	12958	15985	19100	19513	18772	16728
A9	582	12790	15085	15131	14822	14453	13594	12101	9727
A10	1053	1577	2610	3404	3939	4639	4815	5103	4932
A11	1806	19879	36456	38828	38653	37871	36830	33700	29755
A12	1588	3717	7233	10293	12916	18515	20291	24000	23899
A13	865	1078	1590	2130	2643	3628	4110	5393	5832
A14	563	4845	7336	8838	8941	9655	9454	9048	8119
A15	1265	11524	20946	24874	25605	25769	25040	23530	21790
A16	1129	13454	23879	29199	31502	33136	33009	31473	27399
A17	1947	9002	17213	25450	31751	39783	40389	38699	34786
A18	1220	6117	13301	19122	23328	30509	32831	36294	34178
A19	2843	14117	24301	33795	41823	53298	58319	67819	69520
A20	1207	1891	2970	4051	4983	6885	8099	11208	12872
A21	1590	9805	15671	17127	16699	16156	15022	14705	12949
A22	2007	2700	3170	3945	4703	6350	6988	8553	9454
A23	1268	1512	1854	2279	2712	3692	4127	6214	8308
A24	1221	7964	15684	21262	25074	28394	27628	24177	18253
B1	664	1455	2873	4366	5610	7584	8704	9674	9697
B2	2538	7534	18194	28253	36116	40562	40584	41027	40206
B3	1453	1874	2360	3115	3873	5483	6957	9522	11634
B4	2384	3288	5078	7417	9432	13375	16347	20429	22770
B5	1108	4893	11050	15499	19041	22858	26427	29432	30011
B6	1007	1068	1093	1097	1093	1133	1098	1092	1077
B7	1682	2398	4208	6330	8238	11557	14612	19773	22515
B8	742	1234	2059	2867	3731	5703	7076	9631	11027
B9	804	2394	5504	8187	10645	13205	15557	18753	20368
B10	716	2735	6315	9565	12567	17028	19159	21738	22136
B11	4495	5969	9403	12556	15601	21591	25400	31496	34146
B12	970	1099	1445	1643	1892	2196	2538	3420	4125
B13	1009	504	651	779	867	1142	1336	1803	2117
B14	1771	1793	1984	2125	2337	2810	3124	4065	4821
B15	8908	21419	34473	41003	65033	64178	66202	61507	58212
B16	2188	2490	3010	3417	4102	5415	6224	8968	11094
B17	2058	57713	56868	54881	53288	53284	52501	52152	51015
B18	1987	2498	2886	3123	3466	3992	4292	5257	5809
B19	2182	25221	36877	41186	41421	42107	42100	43153	42777
B20	2086	9289	16975	22479	26081	30808	31773	32252	32037
B21	3165	4547	6841	9090	11356	16270	18526	24918	27795
B22	2364	12307	21864	28110	32145	37053	38570	39196	38423
B23	2324	25877	36110	39982	41360	42985	42857	43280	43666
B24	1065	2552	3739	4885	5894	7558	8096	9398	9501
C1	2834	5508	6578	8177	9862	12947	15136	18379	19909
C2	5801	7925	8876	10624	11701	13955	15294	18100	18855
C3	2920	3047	3185	3631	3872	4576	5230	6635	7761
C4	2790	5359	8491	11268	13685	17618	20701	24716	26519
C5	1399	2440	5973	10189	14003	20446	23522	27375	28147
C6	1496	1761	1738	1797	1828	2081	2131	2552	2725
C7	1489	2261	3468	4944	6403	9300	11440	15383	17803
C8	1689	7510	18066	25544	29472	31897	31000	30608	30355
C9	1704	2838	4786	6797	8527	11347	13130	16103	16749
C10	3547	3446	5854	9014	11945	16673	19152	24233	27546
C11	4322	4771	5255	5778	6348	7496	8385	10350	11690
C12	1370	3131	6616	9449	11268	14210	15295	15963	16233
C13	2584	9131	17143	22634	25321	27241	27731	28833	28971
C14	3751	5663	8423	11372	13921	19160	22801	30613	35289
C15	2832	3554	4426	5232	6291	8189	9397	12510	14906
C16	1355	4682	10711	16135	20627	27817	30742	34213	35882
C17	1017	1622	2138	2658	3105	3887	4328	5486	6159
C18	745	831	819	861	836	797	772	819	850
C19	3744	8953	14083	17778	20056	23412	24619	27238	29126
C20	1390	7299	13081	16896	18983	21344	21548	21600	21412
C21	2408	16913	24301	26155	26163	26592	26725	27966	28376
C22	1008	1247	1492	1703	1984	2480	2747	3895	4811
C23	1573	3226	5472	7698	10031	14109	16289	22296	26224
C24	913	1576	1978	2478	2880	3706	4172	5633	6490
D1	827	1053	1734	2645	3583	5283	6728	8526	8774
D2	2293	6207	12998	19360	24393	31748	35981	38673	38064
D3	2347	5750	12189	18886	24574	34035	38014	39982	38839
D4	2388	2748	3289	3984	4918	6634	8507	12271	14740
D5	2557	2871	3547	4328	5140	6707	8029	10914	13114
D6	2018	5179	13911	21916	27925	36195	39071	41984	42800
D7	2486	17623	28480	36198	41203	46539	46974	48062	48519
D8	1638	4086	9901	15842	20536	27281	30552	33530	32423
D9	1716	2323	3226	4344	5487	7955	10188	14723	18927
D10	2995	3034	2967	3203	3444	3767	4109	4922	5871
D11	1864	2572	4049	5676	7304	10466	12840	16846	18825
D12	1242	3946	7056	8767	9514	10441	10863	11650	11944
D13	2279	3647	6456	9716	12646	18914	23221	31461	36528
D14	1842	3044	4747	6837	8354	11658	13940	18527	21126
D15	2254	4778	7524	9984	12196	15997	18528	23349	26704
D16	1437	1675	2570	3392	4097	5314	5914	7394	8202
D17	1400	1963	2630	3297	3884	5305	6330	8845	11088
D18	1585	2899	4415	6150	7145	9212	10576	14039	16186
D19	3458	4391	5945	7380	8622	10757	12329	15216	17661
D20	2867	14596	20846	25561	29069	32521	32962	33200	33198
D21	2377	2715	2758	2874	2828	2933	3025	3230	3447
D22	2080	14976	24928	30529	33233	35227	35723	35984	35917
D23	1688	5778	10117	14065	17339	23541	26186	32616	35099
D24	1446	3204	5141	7014	8918	12064	13486	17379	18832
E1	1704	2942	4951	6975	8666	11540	14079	17804	19964
E2	2177	4083	6409	9117	11303	15287	17609	21637	23636
E3	2114	37830	41970	42912	43689	44396	44322	45102	45438
E4	2242	10419	19075	26532	32188	37503	38398	39988	40135
E5	2626	7102	13829	19801	24134	30684	33236	35470	36587
E6	1665	3440	7756	12329	16023	20841	23585	26374	27993
E7	3687	8696	11207	13803	15822	18941	21198	25159	28084
E8	2777	19191	35541	42373	44472	44219	42938	41969	41277
E9	2413	12879	24712	29235	31718	33567	33541	33672	33074
E10	3345	47063	55491	57426	57455	53723	51754	49799	48763
E11	1494	18734	26876	27809	27449	27162	26391	26645	26541
E12	1867	2105	2083	2144	2232	2436	2454	2534	2568
E13	2407	20078	36042	45187	50084	52065	51606	52056	52050
E14	3931	8894	13809	17761	20570	25172	28400	33604	37161
E15	4472	4954	4949	5025	5046	5091	5137	5404	5541
E16	1657	3556	5062	6572	7883	10085	11291	13465	14861
E17	2430	2715	3185	3738	4174	5354	6079	8677	10971
E18	453	456	541	592	636	715	742	820	904
E19	1198	18362	32470	35124	40916	45641	45689	46351	46728
E20	1729	9334	17666	22308	24995	26960	26902	28231	28356
E21	1971	2310	2560	2786	3041	3541	3705	4710	5514
E22	1804	2176	2385	2539	2792	3154	3271	3748	4176
E23	1552	6468	10579	14479	17063	19142	19214	19236	19239
E24	2085	3152	3846	4645	5408	6732	7287	9489	10582
F1	4199	3462	4202	5662	6284	7151	7753	8356	9040
F2	3755	4044	3963	3931	3919	3842	3819	3968	4091
F3	2448	3454	3739	4129	4505	5091	5704	6274	6885
F4	1653	12796	19552	23503	24819	26243	26235	27656	28201
F5	2403	3491	5514	8137	10747	16248	21397	30254	36179
F6	3703	5000	9683	15371	20197	29711	35479	39295	38249
F7	2205	6499	15325	23945	30446	39790	43579	45007	45403
F8	1575	4308	10417	14826	17352	20518	20888	22582	23208
F9	4321	3994	4061	4168	4234	4628	4850	4778	4651
F10	1950	5448	12173	19190	24825	32331	35529	38422	39053
F11	2046	3475	5491	7942	10124	15096	19154	26409	31085
F12	1935	32995	37845	37720	37954	36918	36235	36440	36425
F13	779	1063	1024	1092	1062	1198	1142	1324	1364
F14	1271	9690	15943	19005	21285	24127	25896	28121	29942
F15	1217	2787	5153	7364	9812	13738	15815	19303	20573
F16	1495	6117	11061	14134	15609	17293	17698	18892	19270
F17	1298	1545	1760	1933	2115	2450	2806	3566	4179
F18	1047	1076	1057	1108	1051	1069	1036	1032	1069
F19	3328	4559	5898	7051	8299	11005	12875	17482	21240
F20	2633	3863	5282	6444	7517	10140	11388	15322	18160
F21	1108	4733	7122	8346	9160	9711	9979	10627	10977
F22	1374	3031	5159	7205	9172	12910	15171	21421	26477
F23	1084	1428	1518	1555	1657	1662	1688	1952	2150
F24	1526	2872	3147	3364	3430	3750	3825	4044	3742
G1	3783	4352	5622	7333	8889	11690	13973	18730	22655
G2	1225	1367	1474	1641	1772	1954	2106	2392	2505
G3	2640	16775	30221	38259	40886	42710	43134	43705	44236
G4	1903	2864	5130	7750	10335	14341	17515	22130	24678
G5	2284	9994	16792	20941	22964	24344	25298	26998	27795
G6	1812	12078	20487	24116	26276	28346	29532	31434	32780
G7	1846	2487	4267	6129	8091	12555	16731	24789	31126
G8	2554	11758	27334	35825	38291	40934	41621	42025	42297
G9	728	945	1285	1631	1886	2328	2619	3189	3506
G10	209	247	284	302	299	360	329	411	424
G11	1962	2370	2760	3201	3650	4629	5351	7325	9056
G12	2380	4227	7410	10643	13320	18367	21042	26799	30442
G13	1604	1950	2476	2946	3523	4734	5792	7877	9576
G14	2540	9126	15425	19650	23818	29687	32368	37171	39538
G15	1301	5405	13487	21574	27628	37376	39610	40840	40669
G16	820	1038	1297	1465	1631	2053	2220	2769	3121
G17	1426	15178	29169	38031	41979	42100	40485	39036	38555
G18	1154	1692	2264	2835	3525	4654	5284	7423	8893
G19	1800	3369	5036	6511	7832	10936	12483	17327	20472
G20	975	1598	2449	3191	3893	4972	5692	7231	8078
G21	1092	1299	1449	1624	1739	2055	2279	3041	3683
G22	1710	10179	20335	27009	28767	27996	27452	26346	26783
G23	1267	4174	7706	11096	13362	16405	18465	20205	21452
G24	1944	17296	33916	40451	41158	39867	39079	37705	34856
H1	1660	15197	32609	33305	33443	33098	32705	33059	33160
H2	321	1005	1681	2149	2152	2120	2096	2172	2117
H3	1655	2754	5920	9921	14250	23027	30309	40656	44233
H4	368	559	732	884	1096	1470	1671	1927	2176
H5	1170	1083	1225	1370	1497	1791	2093	2495	2835
H6	1502	9327	21429	30260	30882	29398	29442	28917	28902
H7	1613	5714	13560	20300	26517	29231	28513	27558	26634
H8	285	701	1240	1747	2080	3021	3499	4182	4732
H9	312	509	863	1169	1335	1434	1639	1771	1767
H10	1049	1292	1752	2341	2675	3809	4612	6506	8003
H11	558	4051	9639	12409	13447	14142	13958	13943	14116
H12	924	13332	23499	24996	25535	25080	25288	25363	25259
H13	2007	9724	16658	20450	22565	24867	24942	25423	25053
H14	863	1806	3288	4146	4905	5959	6371	6545	6513
H15	276	1034	1031	973	1035	1004	985	988	955
H16	275	2551	2705	2867	2724	2902	3017	3046	3126
H17	1585	2034	2607	3012	3647	4614	5344	7291	8933
H18	323	647	1056	1381	1702	2055	2231	2420	2483
H19	1794	16117	21808	22859	23124	22708	22595	22797	22607
H20	424	576	599	656	676	799	854	1125	1227
H21	412	594	687	755	879	1035	1152	1473	1714
H22	817	1753	2765	3591	4227	5558	6117	6875	7163
H23	1206	1661	2379	3167	3918	5310	6005	8672	10153
H24	943	1420	1836	2085	2370	2734	2891	2897	2655
I1	1787	4329	9548	14171	17859	22330	26285	29229	30544
I2	845	2737	4977	7106	8482	10936	13024	16133	19002
I3	1145	7127	11321	14381	15857	17488	18457	18748	19278
I4	1366	1782	2023	2351	2798	3695	4484	5691	6994
I5	1703	12828	21334	26695	29257	29685	29186	29329	29115
I6	1089	1226	1320	1554	1674	1975	2213	2758	3222
I7	1566	3471	6416	9276	11513	15797	18469	23061	25848
I8	1038	1527	2836	4153	5366	7387	8867	11305	12936
I9	1439	1975	3366	4749	5771	7832	9179	11926	13746
I10	2088	4931	9073	12336	14555	19689	23208	29388	32845
I11	377	1444	3516	5097	6039	7086	7393	7635	7612
I12	1120	1504	2182	3014	3696	5335	6711	9240	10987
I13	1083	1874	3585	5466	6792	9605	11100	13223	13954
I14	489	605	701	775	850	1005	1100	1248	1451
I15	1803	1740	1721	1727	1855	1966	2001	2253	2354
I16	2107	10148	19135	25247	29395	34396	36415	37568	39304
I17	1380	2038	2784	3557	4247	6101	7412	10698	13364
I18	2001	7599	11842	15270	17332	21394	23916	28207	31055
I19	1143	1086	1391	1752	2085	3096	3779	5257	6194
I20	3428	5653	8711	11885	14799	20550	24225	31474	34548
I21	1951	2223	2454	2613	2755	3086	3332	3863	4373
I22	1969	4647	7797	10369	12799	16667	18673	22741	25207
I23	1652	4756	8177	10816	13025	16944	18329	20124	20290
I24	856	6419	12178	15773	18247	20146	19757	19892	18968
J1	2004	5497	10695	15556	18924	21738	23852	25499	26213
J2	1351	3379	6820	10171	13345	19403	23773	28173	29641
J3	1596	2385	3804	5512	7167	9976	12562	15818	17714
J4	661	839	911	914	982	1012	1048	1167	1298
J5	1580	1744	1841	2071	2244	2713	3161	4217	5092
J6	1163	2139	2106	2075	2140	2226	2191	2410	2602
J7	1910	21800	32061	33336	33108	32149	31830	31722	31232
J8	1583	4650	6959	8204	8900	9622	9858	10253	10581
J9	1370	3355	7230	10351	12523	15702	17365	18659	18717
J10	1129	8975	17641	22292	24776	25532	26169	26488	26691
J11	183	415	474	488	523	563	584	608	633
J12	1687	19317	19673	26016	21440	23533	24878	26475	26142
J13	2534	15726	22573	25332	26382	27559	28088	28745	28939
J14	3675	4117	4331	4566	4695	5155	5302	6029	6697
J15	2624	22366	27636	28594	28856	29832	30318	31239	31832
J16	2350	7289	13256	17775	21080	25009	26759	27847	27805
J17	1696	2536	3492	4604	5436	7376	8671	11286	13033
J18	2841	3911	4861	5579	5975	7077	7483	8514	9211
J19	3580	3851	3551	3608	3012	3122	3391	3416	3392
J20	1659	1871	1806	1876	1894	1940	1865	1854	1941
J21	2202	3398	5116	7077	8919	12467	14590	20467	24475
J22	2076	14909	23515	29194	32504	36099	36308	37197	36898
J23	1924	2665	2535	2568	2572	2426	2378	2349	2117
J24	1298	17214	19708	21281	21897	21632	21188	20084	18589
K1	4328	4140	4538	4405	4422	4244	4199	4126	3872
K2	3223	3704	3881	4204	4556	5116	5813	6844	7428
K3	1396	2474	3354	4631	5547	7660	9267	11696	13424
K4	2931	3792	5893	8228	10315	14726	18101	24684	29968
K5	2044	2678	2905	3076	3259	3571	3885	4296	4402
K6	2376	2758	3591	4717	5867	8353	10083	14141	16640
K7	2637	10242	19675	24667	26779	28903	29693	31178	32106
K8	2748	3186	3521	3750	4012	4573	5044	6179	7028
K9	3671	3626	3501	3645	3847	4080	4150	4726	5255
K10	5599	5183	8502	12656	16236	19884	20916	22333	22631
K11	4292	4810	6021	7460	8900	12442	15103	20879	25015
K12	3716	2820	4152	5856	8122	12868	14738	18637	21416
K13	1182	1356	1578	1696	1934	2317	2673	3599	4261
K14	4313	7462	12647	17180	20963	26419	28774	32327	34250
K15	4317	4828	6048	7484	9065	12177	14186	19316	22930
K16	4214	22314	36795	42784	43968	44680	43750	44308	44468
K17	2657	3042	3273	3573	3924	4418	4784	5621	5996
K18	1937	2735	4693	6065	8175	11738	14292	19495	23291
K19	5713	5978	6313	7234	8068	9471	10665	13357	15414
K20	3931	7266	11293	14739	16980	21570	23905	28381	30725
K21	3930	4085	4477	4991	5445	6712	7407	9250	11259
K22	4265	5119	6084	7341	8170	9861	10785	13904	16213
K23	4310	8078	13750	18699	22546	28920	31560	36850	37448
K24	13223	17899	23200	26832	30086	33195	34164	34593	32009
L1	5671	5784	6618	7736	8949	10696	12912	15733	17294
L2	3709	27408	42672	45111	45032	45395	46334	47423	47933
L3	2535	7149	15504	21874	25537	28981	30242	30887	31415
L4	1603	1356	1336	1354	1381	1356	1454	1564	1646
L5	11919	26741	33198	33572	34664	34863	36465	36736	37308
L6	2156	8419	16486	20724	22418	23010	22798	23262	23018
L7	3682	7045	11911	17304	21208	29175	34514	42608	47444
L8	3455	4721	8806	12903	16409	23044	27944	34853	37179
L9	4898	17432	28463	31967	32836	33841	34606	34734	35414
L10	5372	5135	5066	5392	5427	6086	6300	6996	7803
L11	8721	10976	14290	17051	19660	23816	26151	29467	31299
L12	2949	2593	2668	2774	2935	3431	3595	3749	4024
L13	3408	3411	3676	4086	4482	5382	6121	8086	9519
L14	1131	1213	1417	1596	1806	1988	2137	2363	2496
L15	3052	3415	3807	4539	5310	6922	8377	11513	14258
L16	3087	2872	3236	3663	4061	5109	5869	7359	8894
L17	1514	2462	4224	6059	7800	11050	12919	17866	20385
L18	2791	3330	3618	4065	4439	5191	5734	6935	7944
L19	915	982	1037	1196	1286	1486	1550	1783	1851
L20	2120	3473	5252	7024	8474	11965	13998	17895	20589
L21	1031	1824	3264	4560	5655	7794	8841	11202	12215
L22	2144	2672	3348	4002	4521	5520	5982	7052	7291
L23	1771	2123	2409	2634	3067	3347	3633	3740	3526
L24	1892	2733	3501	4370	5461	7139	7662	8464	8443
M1	2170	3425	6473	9845	12448	16556	19316	22484	24361
M2	2089	7070	15880	24442	30279	35825	39010	41011	41291
M3	2241	5276	11922	19132	24458	31877	37451	43996	47623
M4	2133	2870	4108	5973	7698	11292	14524	20371	25138
M5	3157	4446	7794	11891	15463	22574	27636	35925	41058
M6	2476	3138	4730	6645	8641	12157	15185	21075	25443
M7	1323	4404	12782	20304	25826	33401	36447	41356	44122
M8	4134	17318	36463	45785	48645	48962	48045	48829	49535
M9	1550	6541	14268	20500	24913	30645	33375	35592	35801
M10	1877	3523	6991	9380	11184	12790	13438	14493	15651
M11	3386	7635	13365	17958	21588	27144	29708	33135	35445
M12	2946	10081	24704	34962	39769	42733	42141	41261	41868
M13	278	484	849	1068	1314	1556	1759	1795	1808
M14	2855	8022	14878	21072	25839	33504	36402	41308	44807
M15	2256	2288	2846	3303	3867	4971	5994	8145	9966
M16	2277	5985	11452	16740	21625	31100	36340	45795	50468
M17	2216	8328	17686	26055	32704	43573	47671	53578	55961
M18	2346	18519	32774	38986	40713	42061	41601	42824	43002
M19	3489	4371	6867	9649	12094	16458	19093	24544	28552
M20	2449	9329	12217	13797	14311	15796	16894	18002	18356
M21	2147	3334	4922	6744	8426	11447	13173	17964	20575
M22	3041	49460	58011	57871	57946	57347	56917	56707	55183
M23	2068	31646	48587	53887	55414	55553	54666	53994	51860
M24	1718	22765	31881	35534	36449	36093	34425	30771	23425
N1	2227	6525	17065	29738	39891	50405	51252	49002	46124
N2	3074	13537	26166	34542	40025	44075	46915	47121	47010
N3	2862	15426	38819	53575	59758	61618	64115	66722	69812
N4	2940	5203	8581	12701	16089	22523	27006	33174	35420
N5	1972	6732	15823	25159	32214	39777	44637	47188	47518
N6	2915	6485	16278	25613	32632	41310	47507	52228	52945
N7	3099	3707	7690	12434	16816	24262	29105	35053	36719
N8	1978	17115	43596	56477	58510	56999	57280	57634	57108
N9	1349	4421	8177	10839	12272	13791	14812	14921	15348
N10	1588	7309	15405	21093	25325	30275	33219	37008	38523
N11	3297	4126	6150	8333	10336	14640	17610	25758	32251
N12	2470	11330	24423	31867	36334	44693	46616	46832	47019
N13	2958	17962	29674	35550	38052	40674	41524	44020	44879
N14	2182	8422	16989	23061	26901	29275	30079	30466	29487
N15	1742	3091	6054	8768	10372	14990	18817	24184	26018
N16	1366	6089	12347	17129	20694	25456	28912	33001	33658
N17	2733	56866	55619	54659	53810	52586	50350	50340	48318
N18	913	2567	5285	7116	9199	11087	11512	12263	11972
N19	1765	6597	10401	12609	13723	15958	16791	18449	18555
N20	1125	1468	1943	2347	2729	3518	4001	5135	5766
N21	2693	18537	29610	34639	36552	37163	37078	38096	37368
N22	3638	10437	17789	23539	27915	30974	30972	31785	30865
N23	3502	9909	15428	20600	25489	31780	32949	32563	31147
N24	1364	5824	11115	15756	20382	27047	27988	23566	18710
O1	4166	26386	34736	37639	38546	38341	38034	37631	36546
O2	1796	9551	16916	20594	22188	23410	24222	25887	25397
O3	2994	3319	3419	3863	4228	4560	5308	6324	7165
O4	5181	7781	11684	16035	19213	24258	27183	30074	31087
O5	4500	36037	37811	38576	38321	37330	37147	38121	38661
O6	2675	20287	34133	39848	41973	42900	43559	44698	44466
O7	3475	4629	6444	8327	10376	13663	16738	22405	25336
O8	3104	8993	16954	25072	30153	36613	41200	46486	48109
O9	2747	2896	3308	3489	3905	4663	5193	6235	6704
O10	2056	3028	5919	9166	12018	17352	21432	28379	32544
O11	3554	21341	28978	30533	31251	31471	31408	31712	32418
O12	1250	2801	6061	9565	12532	16889	19422	21661	21298
O13	652	1670	3346	4279	4931	5576	5606	5708	5480
O14	2946	6760	12926	18654	22849	29354	31839	35238	35646
O15	4334	30131	41487	41530	42144	43569	43621	44356	43202
O16	2551	9623	23338	34765	41290	48183	49612	49387	45761
O17	629	2164	4556	6602	8022	9833	10320	10414	9368
O18	2324	3662	5686	7884	9892	13742	16309	20867	21543
O19	2552	22455	38870	42576	43919	45916	46048	44880	41532
O20	2219	25535	44533	49850	51170	50679	51492	49593	45482
O21	3253	35686	47345	48059	48745	49559	49050	45826	40641
O22	1473	2101	3012	4039	4975	7158	8503	12343	13658
O23	1864	17075	32008	40530	45278	49586	50685	48431	41721
O24	2528	4863	7756	10323	12513	15448	16701	17359	10866
P1	109	107	114	98	102	93	95	103	96
P2	124	122	106	121	95	109	109	103	111
P3	107	92	106	107	98	102	106	99	93
P4	93	97	73	95	78	90	74	100	80
P5	72	84	101	88	80	90	87	74	75
P6	134	133	140	156	149	135	128	144	149
P7	166	181	177	156	155	164	174	173	168
P8	198	174	161	180	164	179	166	214	172
P9	93	81	77	68	65	72	68	70	67
P10	79	76	70	59	66	84	74	86	76
P11	933	1794	1684	1554	1550	1397	1374	1047	822
P12	240	236	238	265	230	245	250	245	226
P13	251	224	236	234	206	256	243	251	223
P14	101	70	81	78	72	49	73	80	78
P15	74	86	86	84	65	82	76	55	86
P16	74	82	74	82	80	76	76	69	65
P17	90	96	82	83	82	97	99	81	92
P18	91	73	91	79	59	82	93	103	87
P19	85	72	75	77	80	79	91	61	83
P20	71	84	83	72	83	51	70	67	69
P21	72	93	73	82	78	77	69	87	79
P22	73	82	79	76	110	71	85	91	67
P23	88	76	69	74	80	83	74	75	61
P24	102	75	57	83	80	85	92	63	73

## Sheet: E. carinatus +PT
Well	Background	15min	30min	45min	60min	90min	120min	180min	240min
A1	643	8136	12234	13625	13701	13144	12393	9999	7076
A2	912	7598	7190	8375	9122	9797	10042	9261	7534
A3	610	6715	5979	6484	6667	7093	7322	7054	5917
A4	1081	21932	29573	28845	28021	26818	25049	21205	16665
A5	675	16617	16805	14785	14726	14316	13296	11525	9052
A6	849	7137	6360	6525	6737	6886	6843	6763	5980
A7	524	14002	15255	14963	14873	14404	13479	11617	9519
A8	1222	10141	15533	17431	17141	16222	14669	12224	9093
A9	835	23281	22459	21846	21515	20461	18756	16234	12558
A10	838	6266	6001	6272	6207	6098	5725	5092	4340
A11	1569	25736	26500	24897	24236	23504	21697	18783	15089
A12	1288	8239	11193	13883	15642	18387	18677	18175	15120
A13	675	6354	5977	6139	6329	6226	5879	5520	5126
A14	572	8305	11071	12335	12530	12041	11326	9952	8673
A15	1017	6699	6260	6382	6346	6354	6001	5727	5180
A16	1059	7240	8984	10483	12027	13833	14511	14488	12713
A17	1629	6770	6706	6702	6875	6797	6325	5914	5386
A18	1023	6732	6679	6875	7160	7567	7415	7317	6711
A19	2947	7636	7503	7584	7628	7858	7463	7103	6561
A20	1124	6544	7418	8255	8755	9562	9598	9683	8359
A21	1473	14405	14668	14431	14030	12920	12129	10036	8087
A22	1689	7854	9097	10521	11292	13101	13478	13831	12164
A23	1103	7215	9331	10979	12451	14870	15182	15970	14199
A24	1123	18364	20962	20689	19917	18646	17266	13554	9010
B1	643	7930	7133	7857	8465	9054	9289	8764	7210
B2	2315	2266	2243	2260	2194	2189	2138	2203	2145
B3	1437	9207	8247	8861	9108	9249	9446	9873	9680
B4	2289	8399	7277	7249	7179	7088	6835	6748	6447
B5	1462	7637	6430	6480	6591	6317	6427	6226	5996
B6	945	7098	5841	5758	5842	5700	5614	5687	5441
B7	1750	7732	6782	7024	7027	6888	6946	6815	6643
B8	733	7802	9620	12142	13683	15002	14630	13938	12587
B9	856	6356	6127	7044	7687	8361	8602	9580	9889
B10	721	8538	11596	14439	15752	17231	17120	16331	14820
B11	3985	8583	8106	8198	8265	8106	7703	7541	7155
B12	863	6831	6346	6422	6520	6559	6420	6487	6487
B13	456	6477	6611	7231	7730	8267	8170	8329	8209
B14	1577	6483	6086	6243	6223	6269	6062	6200	6275
B15	3337	8423	7712	7695	7603	7441	7181	7078	6965
B16	1883	6849	6447	6397	6425	6231	5972	6062	5956
B17	1748	36555	35151	33246	32385	30375	28968	26555	23958
B18	1998	7129	7179	7224	7328	6959	6662	6565	6253
B19	2016	27556	28175	27780	27477	26192	25481	24167	22605
B20	1968	16453	22807	23268	22969	22331	21802	21098	19264
B21	3183	9403	12852	15817	17779	20653	21784	22648	21832
B22	2012	23844	27446	27138	26608	25920	25012	23335	21399
B23	1942	25209	27940	28578	27738	26941	26274	24460	21596
B24	1305	6620	6822	6939	6881	6975	6823	6620	5968
C1	4348	9262	7714	7682	7791	7829	7622	7167	6394
C2	5880	10345	8842	8790	8569	8189	7882	7600	7007
C3	2651	8414	6826	7074	7210	7218	6974	7567	7541
C4	2477	8312	6982	7317	7343	7544	7634	7994	8124
C5	1242	7906	8497	10311	11847	13998	14752	16072	15979
C6	1365	7015	6261	6428	6574	6540	6435	6727	6572
C7	1503	7919	7293	7616	7827	8126	8240	8860	8694
C8	1435	8446	10093	11627	12518	13658	13491	13704	12991
C9	1725	7683	7439	8144	8542	8616	8391	8987	9058
C10	2990	7933	6809	7135	7080	6790	6544	6346	6371
C11	4079	8817	8257	8136	8173	8039	7750	7810	8179
C12	1229	9078	10156	10406	10585	10682	10164	10295	9948
C13	2421	7790	7513	7663	7654	7817	7695	8014	8044
C14	3977	9470	11694	14461	16918	21802	24692	30345	33344
C15	2848	7936	7358	7323	7081	6989	6650	6423	6515
C16	1302	13665	23007	26450	26874	26492	25251	23878	23277
C17	941	6477	6259	6381	6352	6271	5939	5713	5873
C18	787	6471	6378	6429	6286	6037	5673	5664	5493
C19	3591	8012	7726	7854	7869	7764	7460	7415	7157
C20	1189	19478	19166	18242	17836	17555	16798	16567	16338
C21	2194	6801	6680	6747	6722	6794	6436	6589	6642
C22	815	6864	8265	9488	10457	11740	11718	12158	11901
C23	1301	7484	8901	10082	11025	12693	13282	15404	15590
C24	882	6497	6940	7620	7994	8856	9154	9968	9481
D1	1272	8709	8870	12132	14190	15894	16586	15855	13841
D2	2023	1997	2011	2041	2063	2065	2064	2166	2232
D3	2039	10467	12017	15045	16949	19559	20462	20871	20267
D4	2171	8296	6944	6905	7060	7010	6969	7107	7034
D5	2210	7893	6592	6641	6744	6538	6345	6497	6399
D6	1931	7856	6851	7014	7003	6982	7101	7399	7588
D7	2290	8046	6932	6968	7098	7064	6868	7173	7131
D8	1655	9952	14495	19158	22335	25122	26054	25340	24707
D9	1441	7600	8249	9943	11087	13617	14945	17496	18472
D10	2877	8120	7450	7488	7442	7327	7060	7043	7187
D11	1825	7809	7250	7231	7074	6971	7048	6859	6802
D12	1058	8551	9385	10657	11314	11312	11296	11158	11210
D13	1943	10178	15157	19846	22409	25153	25214	25388	24427
D14	1927	7035	7044	7527	7855	8512	8795	10027	10974
D15	2220	7527	7152	7119	7029	6970	6699	6617	6755
D16	2052	7348	7059	7070	7227	7083	6915	6684	6805
D17	1270	7100	6776	6938	6959	6838	6619	6708	6957
D18	1931	10572	14416	17408	19203	22012	22549	24544	24173
D19	2647	8324	10076	11489	12315	14135	14908	16374	17034
D20	2402	8557	8334	8608	8668	8550	8236	8287	8341
D21	2084	6994	7194	7151	7287	7325	6749	6861	7031
D22	1911	7068	6981	7205	7269	7017	6892	6965	6861
D23	1499	6882	6697	6778	6843	6927	6548	6624	6407
D24	1354	6791	6912	7104	7261	7514	7363	7480	7003
E1	1562	9241	8426	9586	10732	12124	13351	14328	13703
E2	2353	9060	7362	7412	7444	7219	6936	6850	6705
E3	1980	8652	7173	7394	7500	7840	8170	8743	9404
E4	2186	8668	7393	7416	7355	7460	7472	7642	7734
E5	2344	8637	7360	7291	7420	7276	7311	7391	7541
E6	1554	10212	14208	18135	20846	23004	23111	23988	23711
E7	3503	9166	8012	8004	7981	7853	7752	7592	7682
E8	2746	7828	6971	7033	7214	7467	7744	8311	8825
E9	1912	12619	17282	19968	21356	22123	20771	21889	22144
E10	2784	36919	36591	36419	36281	36301	35227	33393	32015
E11	1291	23164	23085	22611	23126	21979	20964	20593	20116
E12	2205	6886	6271	6176	6137	5969	5578	5614	5426
E13	2125	8324	8950	10061	11173	13559	14857	18997	22079
E14	3695	8792	8314	8549	8456	8435	8038	8069	8048
E15	4239	7761	7641	7850	7885	7850	7368	7314	7495
E16	1601	7162	6653	6478	6535	6398	5920	5954	5981
E17	2062	7525	8187	9788	10801	12824	13653	16660	19279
E18	398	6382	5815	6021	6030	5939	5521	5491	5467
E19	1627	11719	18143	24494	28124	32855	33415	33496	33426
E20	2274	12229	19946	24181	26300	28257	27850	28090	27587
E21	1715	7803	10354	12866	14717	17943	19444	21805	21948
E22	1836	8970	11813	13702	14612	15845	15482	15154	14126
E23	1352	6915	6787	6711	6780	6733	6670	6461	6408
E24	2112	9028	12583	15084	16598	18400	18851	18419	15888
F1	3997	9427	8084	8029	7912	7614	7649	7534	6939
F2	3911	3755	3919	3850	3788	3750	3637	3512	3526
F3	2751	9675	8446	8553	8542	8404	8586	8523	8495
F4	1478	8354	6836	6930	7000	6704	6837	6731	6783
F5	2362	13073	24125	30014	31902	32059	31362	30794	30538
F6	2982	8494	8774	10204	11862	14829	17181	21654	23491
F7	2223	7956	7170	7344	7577	7992	8378	9587	10473
F8	1334	7604	6574	6559	6571	6524	6435	6502	6887
F9	4388	8422	7528	7497	7381	7109	6815	6536	6567
F10	1717	7766	8585	10173	11269	13115	14096	16022	17721
F11	1893	7771	7266	7455	7458	7365	7101	7264	7430
F12	1759	8329	7507	7543	7577	7517	7301	7351	7271
F13	657	6601	5991	5960	6052	5816	5505	5607	5723
F14	1010	14316	16203	17329	17760	17772	17653	17970	18124
F15	1078	7398	9384	11092	12303	13936	14355	15159	15199
F16	1778	7332	7142	7380	7330	7249	7179	7498	7741
F17	1050	6527	6249	6219	6317	6106	5876	5979	6231
F18	925	6508	6324	6517	6228	6391	5951	6078	6025
F19	2745	12363	18423	21979	23296	24916	24440	24554	24010
F20	2335	13472	21569	25297	26808	27519	26696	25769	24908
F21	1180	6927	6641	6894	6892	6904	6660	6488	6490
F22	1329	9640	13301	16796	20174	24309	25067	27303	27043
F23	968	6440	6250	6365	6433	6209	6098	6297	6166
F24	2038	6520	6610	6719	6795	6553	6281	6092	5740
G1	3168	9381	7503	7439	7263	7162	7387	7316	6895
G2	1071	7634	6156	6066	6025	5866	5820	5926	5829
G3	2270	8545	7312	7791	8274	8973	9875	11961	13105
G4	2093	8952	8782	10652	12352	15299	17631	21231	22835
G5	2115	8234	7007	6804	6800	6675	6586	6439	6556
G6	1967	12143	19451	23507	24754	24756	24639	24277	23734
G7	1698	10806	17961	24424	28411	32610	32925	33557	32655
G8	2285	14826	26105	30411	32329	32454	31252	30908	30659
G9	862	7052	6314	6534	6471	6603	6705	7069	7346
G10	160	6564	5784	5676	5656	5632	5391	5356	5469
G11	1802	7568	7415	7639	8064	8829	9029	10196	11157
G12	1869	8851	10204	12499	14312	17192	18472	21030	22353
G13	1391	6955	6262	6392	6384	6380	6192	6238	6272
G14	1958	9078	15004	19956	22450	24248	24949	25299	24667
G15	1242	27470	29973	29213	28331	27470	26785	26430	26007
G16	938	6175	5857	5876	6036	6005	5934	6175	6287
G17	1308	30289	28578	27991	27081	26737	25562	25160	25191
G18	1030	6777	6419	6550	6511	6671	6580	6862	7151
G19	1961	6757	6392	6597	6562	6676	6631	6637	6960
G20	1086	6954	6769	6908	6867	6891	6523	6603	6780
G21	939	6600	6119	6010	6093	6102	5877	5863	5965
G22	1641	20947	22300	21664	21257	21075	20314	19799	18875
G23	2951	11664	15845	18048	19549	20182	19644	18863	17975
G24	1656	27039	26800	25956	25996	25021	24152	21909	19094
H1	1522	21378	26776	25924	25618	24206	23333	22225	20170
H2	298	277	281	270	244	248	277	259	274
H3	1516	18477	24820	25323	24822	24286	23941	23026	22387
H4	430	7141	5913	6059	6185	6104	6162	6269	6339
H5	807	7361	5898	5994	5629	6235	6479	6735	6822
H6	1392	17746	24549	24096	23958	23131	22241	21454	20751
H7	1427	18913	21437	21337	20948	20132	20024	19646	19280
H8	196	7257	6474	6718	7237	7461	7655	8043	8305
H9	225	6143	6019	6079	6043	5872	5766	5887	5742
H10	863	6713	5972	5963	5984	5955	5963	5869	5962
H11	442	14351	13816	13556	13546	13126	12793	12716	12504
H12	773	19821	20693	20849	20853	20484	19899	19780	19942
H13	1677	7171	6375	6482	6504	6404	6304	6309	6318
H14	700	7035	7294	7935	8351	8688	8763	8951	8923
H15	311	6364	5922	6085	5968	5878	5763	5832	5989
H16	180	6234	6078	6065	5981	6147	5897	5961	5980
H17	1323	6676	6620	7035	7497	8192	8566	10110	11509
H18	272	6298	6175	6320	6374	6378	6245	6463	6709
H19	1498	11404	14794	16636	16134	16669	16131	15930	15690
H20	404	6270	6199	6394	6403	6506	6196	6341	6407
H21	398	5920	5828	5839	6068	6066	5783	5934	5990
H22	539	6492	6596	6808	7010	7260	7355	7763	8028
H23	935	6581	6640	6858	7094	7114	7117	7418	7535
H24	835	6362	6428	6568	6609	6646	6650	6269	5558
I1	1958	8726	6866	6902	6975	6908	6966	7009	6605
I2	711	8643	9363	11718	13448	15584	17048	17730	17435
I3	1062	9161	7335	7361	7414	7576	7668	8046	8424
I4	1819	7813	6487	6525	6696	6801	7140	7745	8386
I5	1534	17925	22922	23365	23246	22845	22566	22214	21260
I6	1005	7019	5835	5886	5870	6185	5990	5964	5933
I7	1446	8005	6767	7020	6915	6832	6864	7103	7190
I8	843	7304	6350	6689	7002	7346	7846	8983	9907
I9	1895	7088	6097	6282	6073	6072	5875	6051	6203
I10	1993	7611	6795	6814	6792	6609	6547	6591	6763
I11	329	6491	5772	5735	5724	5584	5634	5785	5866
I12	883	6599	5980	5989	6121	6322	6200	6511	6877
I13	962	8449	11487	12811	13099	13399	13804	13998	14046
I14	361	6251	5525	5652	5621	5501	5560	5628	5683
I15	1545	6696	6230	6099	6112	6225	5969	6005	6161
I16	1915	7050	6712	6813	6864	6921	6836	7048	7187
I17	1138	7632	9320	11156	12605	14190	14711	15816	16134
I18	1661	7087	6657	6687	6629	6615	6635	6739	6738
I19	1126	6545	6177	6415	6399	6382	6320	6469	6549
I20	2889	10582	15137	18261	21275	23602	24057	24491	24365
I21	1709	6756	6358	6363	6468	6344	6121	6225	6247
I22	1893	7461	7481	7737	8020	8576	8564	9201	9916
I23	1351	6070	6106	6185	6158	6356	6142	6246	6068
I24	1068	6267	6231	6435	6437	6594	6588	6577	6225
J1	1719	8338	6529	6543	6724	6444	6469	6576	6233
J2	1166	1155	1173	1182	1137	1107	1098	1132	1128
J3	1463	9481	8084	8252	8357	8349	8691	8854	8921
J4	554	7774	5889	5890	6069	6000	6024	5922	5977
J5	1393	7681	6634	6919	7273	7834	8426	9469	10440
J6	1456	7645	6415	6424	6536	6495	6480	6664	6836
J7	1897	7697	6571	6543	6506	6457	6428	6431	6659
J8	1976	8558	8610	9783	10377	10959	11194	11462	11695
J9	1299	7908	9337	11365	12961	15082	15877	16026	16236
J10	1015	12686	18784	20290	20819	20582	20516	20606	20017
J11	166	6748	5996	6075	6081	5873	5753	5916	5954
J12	1407	7453	6841	6868	7006	6916	6758	6802	6742
J13	2111	7055	6690	6520	6623	6605	6653	6986	7124
J14	3583	7734	7007	7050	7005	6903	6780	6837	6921
J15	2070	19358	24634	25174	25159	24947	24371	24053	23671
J16	1915	6948	6556	6453	6601	6538	6408	6468	6648
J17	1349	6755	6616	6568	6656	6635	6729	7053	7321
J18	2807	7290	7163	7343	7329	7411	7234	7583	7795
J19	3468	7505	7365	7455	7605	7483	7152	6844	6824
J20	1561	6848	6663	6767	6836	6764	6653	6695	6662
J21	1799	11280	16389	20836	24376	26888	27150	27491	26471
J22	1625	10893	15359	18711	20614	21979	22167	22180	21064
J23	2394	6512	6197	6249	6347	6349	6298	5888	5725
J24	1373	6587	6454	6491	6633	6478	6436	6161	5700
K1	4375	9678	7824	7867	7773	7784	7831	7506	7186
K2	3044	9016	7299	7344	7344	7185	7213	7093	6994
K3	1361	7905	6465	6402	6584	6347	6411	6394	6406
K4	2863	10225	14949	20993	24592	27855	28933	28985	28458
K5	2777	8445	7400	6933	6859	7167	7272	7565	7519
K6	1985	8627	9458	11988	13475	15178	15514	15853	16143
K7	2593	10894	14584	18402	21198	23235	23849	24968	24231
K8	2426	9953	9903	11435	12688	14890	15957	18393	19181
K9	3064	8577	7862	7957	8118	8183	8248	8284	8637
K10	4710	9121	8563	9100	9309	9791	10259	11248	12166
K11	3707	11190	15864	20013	23305	26356	27029	27282	26920
K12	3782	8083	7689	7910	7940	7988	7928	8188	8397
K13	1201	6849	6609	7100	7187	7500	7546	8315	8674
K14	4107	8608	8224	8131	8117	8050	7844	8127	8212
K15	3807	8105	7769	8017	7962	8068	8387	9238	9979
K16	3520	7671	7275	7515	7689	7428	7266	7283	7442
K17	2451	7450	7008	7223	7124	6974	6895	7176	7068
K18	980504	107481	103600	83309	17381	22946	91738	42679	35767
K19	5401	8571	8425	8467	8553	8445	8290	8259	8325
K20	3573	8464	8200	8348	8260	8288	8045	8200	7988
K21	3959	8238	7954	8188	8238	8078	7950	7964	7751
K22	3784	8406	8179	8343	8538	8658	8526	8653	8450
K23	4041	8071	8049	8036	7964	8172	7959	7757	7712
K24	11889	11392	11485	11485	11314	10872	10434	9489	7890
L1	5173	11169	9033	8809	8692	8521	8818	8415	8083
L2	3513	3496	3694	3608	3650	3682	3711	3789	3940
L3	38377	16223	10039	9438	9262	8945	8778	8359	8081
L4	2492	8585	7188	7252	7403	7282	7289	7386	7516
L5	4516	9589	7962	7780	7783	7620	7710	7549	7432
L6	2230	8028	7543	8249	8970	10112	11437	13012	14056
L7	2826	9051	9183	10908	12371	15047	16948	20510	21875
L8	3106	17274	24773	25748	26753	26346	25882	26209	26167
L9	3888	8846	8030	7997	8042	7923	7877	8098	7997
L10	4822	8950	8193	8367	8286	8146	8101	8052	8171
L11	8376	10807	10194	10177	10121	9993	9941	9752	9667
L12	2780	7730	7132	7145	7283	7202	7214	7202	7349
L13	3128	8160	7707	7869	8024	8519	8776	9424	10037
L14	1062	7146	6736	6905	7006	6973	7082	7132	7116
L15	2915	8151	9503	11367	13116	15649	17161	20828	22589
L16	3023	8270	7732	8006	8204	8551	8713	9841	10723
L17	1427	6875	6841	6976	7168	7265	7315	7732	8063
L18	2595	8845	10918	13364	15153	18260	19967	22306	23407
L19	1218	6755	6712	7116	6897	6611	6694	6880	6996
L20	2187	8654	11180	13538	15330	18115	19277	20583	20000
L21	888	8040	10147	11669	12945	14654	15267	16979	17247
L22	1767	7534	7522	7794	7653	7726	7726	8135	8001
L23	2118	7226	6771	6699	6742	6786	7012	6875	6754
L24	3778	7928	8001	8068	8035	7900	7680	7400	6721
M1	2315	9157	7370	7162	7346	7069	7585	7323	6996
M2	1871	8567	7141	7362	7582	7807	8129	8665	8973
M3	1913	9957	12944	17578	21434	25581	28196	29067	28483
M4	2059	8286	7459	8086	8730	9745	11031	12763	13988
M5	2835	11794	17081	22691	25680	28439	28210	27642	26429
M6	2204	8592	7696	8038	8559	9446	10455	12196	13681
M7	1313	8422	9251	11740	13974	17197	19741	22912	24590
M8	3626	8348	7395	7446	7409	7250	7364	7460	7421
M9	1265	7420	6601	6775	6979	7054	7228	7669	7752
M10	1890	9604	11068	12228	12648	13000	13103	13306	13672
M11	3148	8438	7774	7785	7830	7740	7783	7901	7942
M12	3361	12416	18910	23598	26360	28866	29877	29258	27506
M13	265	6896	6392	6363	6418	6615	6795	6810	7043
M14	2480	8098	7540	7708	7720	7850	7871	7990	8063
M15	3275	8534	8587	9244	9590	10610	11353	12961	13890
M16	2062	19050	29895	33125	33167	33589	33044	31816	30821
M17	1999	23607	37268	40205	40173	39660	39351	37712	35597
M18	1941	12342	20748	26442	28971	30271	30171	29831	28584
M19	3457	8414	8074	8203	8414	8510	8576	8841	8732
M20	2557	16121	19443	20813	21564	21555	21582	21340	20235
M21	2152	7845	8428	9336	9890	11312	12224	14612	15395
M22	2665	33320	39666	39347	39127	38015	36628	34491	32180
M23	1804	35567	37302	36262	35992	35075	33991	30842	27656
M24	1720	6971	7236	7447	7732	7988	8222	8227	7332
N1	1880	16959	28064	29613	29105	28404	27808	25616	22920
N2	2598	2560	2678	2789	2665	2645	2752	2837	2824
N3	2409	26481	30550	30258	30549	30333	29580	29185	27759
N4	2763	9875	8417	8295	8628	8709	8904	9156	8866
N5	1716	19040	30714	32379	32257	31087	30048	29367	27021
N6	2677	16790	31362	36865	37401	36572	37218	35156	32802
N7	2199	7994	7142	7316	7442	7610	7848	8120	8153
N8	1813	30992	36489	35533	35528	34496	34001	32671	30942
N9	1306	9548	11423	13251	14309	15031	15429	15167	15085
N10	1413	12601	16615	18705	20141	22205	23270	23846	23593
N11	2748	8930	12988	18146	21522	26747	29429	31134	30714
N12	2189	17981	29622	33859	34481	34609	33521	32854	30811
N13	2953	17829	23305	23689	24045	23929	23559	23250	22476
N14	2388	7899	7443	7508	7500	7589	7523	7518	7317
N15	1822	6792	6858	7306	7572	8195	8778	9946	10179
N16	1367	8986	13076	17213	20465	24423	26550	28322	26636
N17	2476	37563	37189	37162	36138	35912	35075	33379	30893
N18	520	6975	7597	8446	9086	9641	10139	10495	10509
N19	1625	13396	20760	21883	21812	21905	21643	20950	20072
N20	894	6739	6882	7456	7753	8142	8368	8381	8448
N21	2565	8229	9051	10430	11242	13076	14045	15853	16019
N22	3398	14612	21732	24517	24803	24711	24154	22141	19592
N23	2961	8452	8178	8423	8234	8128	8082	7758	7192
N24	2333	8041	8645	9140	9480	9512	9621	9482	7913
O1	4304	10884	8812	8786	9006	8680	8613	8234	7383
O2	2018	16972	25183	25669	25259	24774	24107	22375	20186
O3	2819	9413	7846	7970	7956	7848	7940	8077	7683
O4	5379	10924	10167	10158	10004	9895	9775	9380	8916
O5	4000	9337	7989	7852	7844	7689	7812	7788	7348
O6	2704	8612	7420	7440	7567	7297	7283	7231	6798
O7	2926	9207	10623	12671	14310	16169	17023	17449	16259
O8	2749	15792	27214	31448	31794	31165	30681	28751	25901
O9	4365	9231	8828	9230	9715	10297	10498	10601	10037
O10	2065	8637	10399	12696	14863	17632	18797	20104	18841
O11	2947	8443	8958	9904	10690	11223	11884	12180	11283
O12	1199	7002	6465	6346	6595	6513	6590	6518	6145
O13	557	573	578	599	591	571	579	529	465
O14	2864	8036	7619	7746	7728	7727	7931	7347	7125
O15	3770	8936	8511	8422	8453	8458	8422	8318	7743
O16	2316	35713	36800	36609	36188	35199	34106	30674	27984
O17	504	7440	6894	7058	7219	7541	7556	8085	7676
O18	2007	6526	6883	7920	8298	8450	8238	8534	8090
O19	1948	7941	8195	8974	9395	10289	10711	11295	10656
O20	1990	7959	7659	7521	7783	7722	7552	7150	6353
O21	2471	13675	22608	26987	28502	29440	29238	26398	21816
O22	1291	8480	10598	12615	14599	18016	19295	19685	16947
O23	1685	6698	6583	6751	6738	6676	6593	6144	5185
O24	2729	7122	7334	7686	7695	7900	7666	6785	5297
P1	57	61	62	65	59	76	75	74	72
P2	119	129	128	124	128	126	124	109	114
P3	48	57	75	65	47	65	58	50	59
P4	78	82	69	69	65	79	77	69	78
P5	84	82	78	61	79	73	75	83	90
P6	6071	6289	6112	6064	5969	6013	6179	5845	5445
P7	5997	6136	5962	5981	5904	6073	6018	5922	5524
P8	5784	6351	6152	6147	5997	5972	6104	6058	5427
P9	94	76	68	77	75	79	89	91	72
P10	80	90	68	78	84	80	87	71	85
P11	10148	10794	10546	10402	10259	10045	9839	9295	10081
P12	9851	10365	9968	9732	9267	8360	7061	3147	5236
P13	9979	11067	10493	10070	9539	8391	7119	2890	2053
P14	99	77	84	68	78	76	76	80	69
P15	107	87	83	83	76	79	81	66	77
P16	112	112	92	84	114	110	81	101	92
P17	84	79	104	70	84	96	84	91	96
P18	107	90	94	88	86	111	88	89	83
P19	77	130	139	132	122	130	142	162	139
P20	77	66	68	77	70	79	65	72	76
P21	61	76	93	73	81	76	59	65	95
P22	66	76	81	85	74	72	67	56	78
P23	62	97	112	124	83	76	83	90	92
P24	76	94	84	62	69	92	81	75	78

## Sheet: B. asper + PT
Well	Background	15min	30min	45min	60min	90min	120min	180min	240min
A1	637	6882	5318	5196	4788	4619	4454	3786	3178
A2	860	7619	6235	6222	6274	6097	6061	5708	5036
A3	664	7569	6510	6853	7075	7530	7618	7766	7017
A4	1183	8786	11623	16797	20093	24184	24364	21125	17262
A5	810	8465	7813	8375	9237	9902	9763	9268	8046
A6	821	7088	6038	6084	6078	5859	5810	5587	5075
A7	556	7272	7376	8424	9454	10953	11332	11076	9739
A8	1318	7481	6949	7452	7776	8304	8237	8287	7390
A9	844	7830	10436	13428	15917	18110	17707	15403	12757
A10	1706	6740	5936	6010	6042	5859	5524	5127	4500
A11	1633	7646	7114	7496	7809	8676	8948	9422	9010
A12	1308	6921	6475	6514	6760	6974	6702	6528	6148
A13	970	6981	6759	7364	7788	8747	9102	9451	8895
A14	595	5944	5679	6058	6123	6435	6300	6500	5992
A15	1554	7360	6781	6984	6944	6835	6324	5968	5635
A16	1019	6905	6265	6407	6491	6662	6636	6542	6271
A17	2265	7557	7280	7212	7187	7065	6763	6441	5994
A18	976	6555	6530	6499	6494	6585	6231	6045	5883
A19	3465	8596	8320	8333	8481	8312	7825	7645	7185
A20	862	6527	6593	6855	6847	7277	6933	7106	7031
A21	1293	8834	10843	11415	11273	11312	10555	9680	8542
A22	1584	8098	9463	11195	12577	15366	16033	16781	15145
A23	1040	5608	5495	5364	5578	5556	5316	4984	4572
A24	830	6223	6458	6549	6679	6868	6500	6256	5494
B1	662	8060	6493	6605	6453	6618	6522	6404	5800
B2	2479	8883	8072	9041	10148	12171	14204	16533	17731
B3	1649	9429	7699	7752	7539	7793	7630	7298	7093
B4	2245	8248	6773	6750	6672	6699	6414	6334	6125
B5	1680	8478	7133	7117	7047	7086	7049	6806	6645
B6	814	7170	6120	6070	6104	5986	5857	5367	5537
B7	2148	7935	7252	7183	7268	7430	7224	7087	7096
B8	764	6639	5918	6117	6283	6472	6364	6543	6502
B9	1095	6539	5809	5925	6007	5917	6054	6113	6091
B10	580	592	648	708	651	636	602	582	605
B11	4302	8946	8645	8932	9311	9458	9241	9297	9237
B12	905	6127	5509	5491	5449	5512	5375	5427	5362
B13	353	6723	6654	6848	7107	7340	6970	6831	7044
B14	1569	7454	7037	7227	7253	7315	7124	6973	7119
B15	3796	8624	8078	8069	8051	8020	7932	7575	7449
B16	1532	6839	6492	6309	6448	6433	6164	6047	5907
B17	1799	7802	8941	11056	13161	17106	18797	22134	22840
B18	1686	6926	6360	6247	6159	5978	5656	5639	5625
B19	1633	7414	8089	9007	9799	11371	11754	13589	14332
B20	1412	6946	6732	6789	7118	7503	7517	8037	8618
B21	3172	7562	8021	8503	8892	9958	10244	11334	12016
B22	1527	6661	6374	6527	6687	6843	6727	6796	7072
B23	1765	12390	17334	19316	20123	20771	19958	19073	17814
B24	1163	6966	6892	6826	7003	6843	6741	6247	5912
C1	5078	8942	7710	7507	7574	7318	7033	6578	5982
C2	7531	9648	8191	8069	7936	7567	7281	6938	6357
C3	2926	8511	7278	7499	7776	7807	7835	8029	8423
C4	2672	7876	6593	6434	6397	6241	6025	5844	6081
C5	1364	7426	6124	5985	6085	5936	5624	5632	5555
C6	2642	7603	6896	7078	7361	7507	7549	7907	7980
C7	1565	7226	6442	6512	6633	6527	6381	6347	6364
C8	1100	6953	6189	6185	6563	6992	6939	7744	8053
C9	1502	7054	6550	6399	6407	6254	5597	5411	5366
C10	3156	7836	6753	6882	6766	6662	6364	6203	6067
C11	4564	8758	7996	7729	7619	7470	7126	6973	7113
C12	1117	7001	6817	6884	7043	7001	6718	6730	6911
C13	2404	7648	6937	6056	7142	7212	6988	7290	7371
C14	3722	8253	8113	8680	9057	9762	9754	10864	11700
C15	2237	7635	7173	7243	7273	6949	6711	6457	6335
C16	1038	6953	6657	6862	7009	7340	7183	7724	8028
C17	1061	6688	6449	6502	6624	6483	5799	5813	5782
C18	821	6890	6664	6770	6611	6182	5757	5661	5651
C19	3376	7883	7353	7397	7407	7548	7128	7033	7074
C20	835	7942	9497	10340	10895	11139	10600	10675	10445
C21	1855	6782	6649	6483	6688	6836	6520	6421	6426
C22	727	6290	5936	6017	6168	6101	5984	6023	6076
C23	1133	6796	6744	6862	6880	7100	6745	6775	6618
C24	733	5905	5593	5633	5374	5327	5243	4911	4589
D1	1261	7852	6660	6790	6970	7387	7824	8546	8571
D2	2042	8201	6928	6927	7275	7506	7784	8274	8809
D3	2188	8409	7114	7207	7371	7658	8051	8817	9784
D4	2382	8725	7546	7725	8235	8751	9272	10541	11418
D5	2418	8409	7877	8596	9374	11040	12030	14114	15642
D6	1847	7713	6968	7064	7273	7617	7862	8534	9059
D7	2759	9138	8638	9607	10628	11928	13123	15620	17358
D8	1761	7992	8165	9187	10537	12924	14833	18200	20367
D9	1588	7189	6237	6635	6713	7282	7625	8785	9781
D10	2653	2522	2371	2423	2470	2446	2467	2440	2466
D11	3738	8941	8356	8446	8758	8909	8609	8811	9050
D12	1054	6936	6252	6156	6267	6081	5857	5915	6017
D13	2361	6730	6281	6615	6960	7738	8235	10047	11538
D14	1444	7185	6855	6870	6919	6922	6724	6759	6852
D15	2787	7977	7266	7285	7258	7285	6908	6956	7102
D16	1678	7029	6915	6994	7157	7220	7164	7507	7759
D17	1111	6373	6209	6367	6371	6660	6411	6664	6852
D18	1213	6680	6783	6933	7099	7352	7113	7360	7686
D19	2537	7200	7012	7125	7149	7110	6629	6578	6865
D20	2496	7616	7053	7079	7012	6930	6642	6621	6678
D21	1561	6892	6600	6675	6630	6640	6426	6413	6460
D22	1547	6669	6847	7261	7617	8122	8166	8900	9468
D23	1553	6671	6486	6532	6678	6904	6571	6806	6817
D24	1195	6450	6405	6670	6713	7046	7085	7292	6745
E1	1791	8492	6718	6602	6681	6353	6321	6155	6007
E2	2582	8101	6747	6832	6785	6548	6467	6573	6368
E3	2002	8124	6879	6654	6683	6507	6726	6989	7007
E4	2401	8357	6775	6682	6628	6525	6428	6444	6506
E5	2328	8063	6825	6749	6883	6712	6735	6754	6926
E6	1914	8195	7556	7791	8021	8422	8699	9376	10293
E7	3211	8717	7573	7478	7478	7277	7113	6951	7021
E8	2733	7977	6912	6876	6743	6719	6664	6322	6275
E9	2021	7460	6542	6319	6386	6002	5809	5741	5792
E10	2754	23409	35201	35599	35282	34641	32397	31473	30961
E11	1329	15704	19609	20130	19893	18899	18130	17794	17464
E12	1759	7564	7043	6897	7015	6962	6553	6479	6581
E13	2143	7590	6770	6766	6796	6767	6643	7054	7315
E14	3845	8547	7861	7898	7723	7654	7395	7387	7373
E15	4998	7460	6772	6916	6840	6773	6561	6376	6278
E16	1922	7417	7077	7194	7305	7222	6696	6737	6639
E17	1716	6880	6765	7018	7005	7193	7103	7594	8050
E18	350	6678	6317	6426	6592	6474	5957	5878	6126
E19	1273	6820	6771	6937	7347	7632	7566	8598	9587
E20	2040	7574	7482	7812	8122	8323	8066	9023	9328
E21	1283	6633	6390	6453	6519	6587	6337	6412	6643
E22	1426	7003	7195	7639	8149	8719	8810	9453	9870
E23	1563	7186	6755	6765	6863	7004	6632	6570	6538
E24	1493	6910	7159	7676	8022	8514	8563	8827	8673
F1	3904	8843	7184	7055	7185	6757	6692	6365	6113
F2	3773	8726	7214	6896	6927	6741	6733	6511	6240
F3	3239	8481	6980	6891	6948	6630	6640	6553	6581
F4	1555	8732	6972	6971	7033	6686	6793	6694	6726
F5	2252	8164	7306	7587	8020	8745	9430	11045	12432
F6	2967	8238	7245	7235	7149	7150	7106	7215	7711
F7	2034	8207	7435	7509	7811	8238	8626	9904	10930
F8	1591	7777	6955	6935	6929	6664	6568	6493	6811
F9	4294	7892	6531	6521	6419	6432	6382	6226	6078
F10	1375	1400	1502	1491	1542	1524	1543	1586	1612
F11	2315	9003	8273	8586	9037	8908	8661	8740	8948
F12	2207	7889	7279	7071	7121	6966	6698	6738	6758
F13	1152	6700	6024	6105	5945	5795	5677	5589	5819
F14	1482	8412	10595	12704	14318	16509	17123	18451	18946
F15	770	6872	6340	6438	6574	6651	6552	7042	7302
F16	1692	7266	6596	6557	6442	6687	6290	6152	6289
F17	983	6697	6399	6398	6423	6350	5918	5936	6026
F18	919	6181	6020	5900	5899	5915	5607	5466	5527
F19	2432	10244	13495	16187	17519	19396	19313	19853	19874
F20	2087	13602	17670	19275	19268	19557	19257	18808	18359
F21	1218	7135	6976	7134	7221	7368	7176	6946	6917
F22	1099	6642	6565	7120	7454	8318	8749	10528	11881
F23	961	6239	6133	6294	6426	6727	6730	7148	7302
F24	1776	5028	5167	5764	6287	5329	6532	5509	5778
G1	4464	9867	8232	8079	8154	7753	7701	7806	7499
G2	1133	8091	6466	6431	6795	6923	6997	7643	8072
G3	2494	8305	6568	6526	6543	6479	6454	6462	6270
G4	2475	8290	7157	7272	7609	8090	8687	10294	11780
G5	2273	8115	6714	6611	6576	6519	6375	6385	6465
G6	2407	8390	7627	7996	8589	9254	10225	11990	13321
G7	1769	8390	8783	10656	12603	16304	19276	24499	27457
G8	2704	8630	8105	8763	9766	11154	12514	15913	18564
G9	971	7170	6101	6098	6189	5825	5664	5574	5687
G10	190	6607	5729	5721	5683	5487	5145	5036	5152
G11	3086	8551	7088	7136	7495	7762	7669	8001	8386
G12	2295	7634	7104	7480	7721	8658	9053	10536	12013
G13	1407	7015	6363	6325	6484	6409	6157	6241	6373
G14	1899	6621	6083	6059	6210	6190	5892	6133	6429
G15	1048	8523	10797	13829	16507	20656	21927	25151	26125
G16	928	6627	6311	6490	6719	6945	6768	7327	7632
G17	1110	10270	15898	19860	22460	24278	23621	23831	23360
G18	1034	6802	6564	6604	6712	6830	6578	6781	6970
G19	1687	7059	6610	6852	6950	7080	6800	6893	7135
G20	872	6091	5891	5894	5880	5903	5704	5631	5817
G21	949	6793	6562	6660	6807	6827	6582	6471	6776
G22	1405	7436	8221	9255	10246	11824	12263	14032	14348
G23	1220	7227	7214	7587	7860	8230	8234	8723	8949
G24	1499	8393	10093	12043	13810	16405	17118	17380	15537
H1	1655	9491	10012	12935	15570	19513	21369	22390	20531
H2	255	7768	6539	6667	6773	6766	6760	6902	6753
H3	1666	8798	8524	10372	12502	16242	19190	24102	26853
H4	334	7292	5781	5757	5760	5642	5711	5538	5682
H5	815	8052	6795	6767	6882	6644	6878	6997	6818
H6	1446	9380	10968	14577	17777	20753	21862	21167	20880
H7	1550	9070	11744	15017	17528	18675	19197	18807	18549
H8	279	7155	6459	6576	6946	7080	7391	7865	8155
H9	369	6533	5425	5318	5375	5333	5237	5229	5285
H10	953	962	981	980	966	1002	995	1056	1046
H11	439	8805	9327	10141	10937	11345	11383	11400	11730
H12	823	10651	14609	16499	17096	17226	16831	17126	17037
H13	1796	6814	6155	6264	6390	6167	6080	6146	6162
H14	706	6697	6131	6199	6230	6199	5954	5908	6204
H15	348	7007	6573	6591	6639	6667	6462	6648	6768
H16	360	6746	6124	6027	5962	5995	5896	5850	5963
H17	1221	6646	6252	6569	6725	7331	7274	8269	9228
H18	353	6504	6287	6339	6412	6462	6168	6120	6323
H19	1334	6674	6588	6758	6867	7302	7208	7848	8254
H20	349	6304	6097	6057	6090	6124	5910	5951	6035
H21	763	7209	6734	6790	6975	7005	6898	6761	6674
H22	503	5961	5878	5986	5949	6198	5851	6025	6297
H23	873	6395	6451	6479	6555	6586	6609	6470	6291
H24	844	6386	6538	6654	6856	6943	6421	6087	5646
I1	2575	9046	7236	7131	6960	6915	6967	6908	6588
I2	975	8052	6294	6202	6497	6623	6658	6796	7009
I3	1214	8045	6323	6158	6317	5988	6210	6114	6310
I4	1943	7570	6367	6162	6410	6305	6784	7312	7876
I5	1463	9104	10041	12743	14780	17367	18941	19480	19612
I6	888	7636	6550	6416	6536	6342	6317	6399	6244
I7	1219	7634	6489	6603	6594	6460	6413	6423	6732
I8	885	6858	6058	6423	6663	7036	7485	8739	9839
I9	1300	7120	6167	6178	6292	6237	6189	6282	6579
I10	1976	7439	6451	6301	6482	6362	6173	6084	6302
I11	606	7105	6606	6593	6785	6930	6888	7138	7602
I12	949	7031	6386	6440	6449	6538	6541	6753	7046
I13	1100	6954	7062	7379	7652	8517	8791	9653	10090
I14	384	6188	5574	5570	5608	5625	5289	5434	5690
I15	1394	7257	6538	6624	6637	6706	6490	6562	6641
I16	2170	7094	6723	6709	6836	6979	6744	7001	7293
I17	1024	11003	14271	15768	16259	16372	16125	15740	15361
I18	1627	7034	7063	7460	7808	8511	8631	9600	10744
I19	2593	21782	11605	11827	12038	12060	11675	11634	11619
I20	3059	6907	6670	6622	6631	6845	6633	6422	6554
I21	1484	6297	5923	5856	5924	5958	5785	5754	5716
I22	2099	6677	6645	6738	6932	7088	7121	7644	7931
I23	1315	6867	6982	7195	7489	7999	7916	8568	8551
I24	1040	6363	6364	6451	6445	6626	6562	6252	5947
J1	2065	8472	6724	6637	6860	7154	7452	7878	8184
J2	1217	8217	6972	7503	8171	9247	10581	12666	13736
J3	1475	7929	6532	6237	6261	6188	6363	6518	6547
J4	593	7381	6107	5799	5868	5747	5849	5712	5759
J5	1277	7882	6731	7034	7363	7995	8767	10090	11214
J6	1545	7666	6733	6778	6736	6701	6815	6793	6877
J7	1890	8016	6909	6660	6807	6704	6764	6690	6792
J8	1735	7633	6551	6546	6540	6599	6591	6475	6628
J9	1540	7787	6937	7942	8866	10148	11019	12758	13757
J10	965	968	1002	1037	1083	1103	1097	1155	1247
J11	284	8343	7782	8199	8424	8597	8567	8954	9272
J12	1682	7778	6887	6953	6952	6987	6843	6901	7133
J13	2346	7654	6906	6710	6685	6670	6529	6458	6595
J14	3822	8048	7285	7202	7390	7350	6990	7124	7191
J15	2290	17214	20579	21484	21547	21220	20915	20443	20335
J16	2275	7201	6706	6567	6725	6578	6611	6581	6846
J17	1445	6984	6706	6743	6928	6803	7074	7010	7296
J18	2568	6990	6536	6625	6581	6512	6342	6512	6541
J19	2445	7345	6995	7057	7100	6987	6657	6447	6438
J20	1763	6735	6260	6193	6245	6286	6065	6089	6048
J21	1362	13011	17457	19573	20826	21747	20896	20644	20331
J22	1427	6396	6199	6378	6619	6789	6922	7401	7824
J23	2118	6346	6188	6182	6164	6231	5976	5945	5884
J24	1471	6590	6728	6991	6820	6975	6862	6579	6022
K1	4788	9092	7783	7533	7368	7035	6841	6889	6539
K2	3133	8787	6926	6879	6670	6664	6790	6620	6756
K3	2158	8508	6733	6608	6604	6421	6531	6562	6691
K4	2933	9256	9181	11004	12791	15925	18144	22223	23374
K5	2952	8023	6824	6859	6760	6879	6767	6937	7149
K6	2130	9413	10219	12633	14118	15536	15740	15839	16122
K7	2511	12700	18920	22267	23623	24005	23965	23091	22378
K8	2330	10257	14963	18924	21159	22271	21705	20435	20402
K9	3254	8509	7508	7555	7707	7630	7790	8228	8552
K10	4513	8431	7507	7301	7288	7141	7074	7221	7269
K11	3350	9533	12007	14700	17370	20381	22000	23751	23624
K12	4113	7775	7095	6990	7127	6986	6937	7070	7250
K13	906	6644	6015	6002	5972	6165	6033	6239	6585
K14	3928	8118	7508	7266	7204	7183	7021	7143	7287
K15	3750	8319	7500	7728	7694	7842	7570	7754	8097
K16	3610	7918	7588	7402	7418	7569	7560	7332	7350
K17	2215	7039	6331	6328	6351	6279	6173	6169	6214
K18	1521	6405	6435	6567	6667	6593	6684	6842	6829
K19	5428	8580	8193	8365	8406	8417	8167	8107	7942
K20	3963	8536	8250	8202	8161	8081	7863	8075	7931
K21	3708	7935	7741	7800	7657	7567	7434	7305	7163
K22	3592	7508	7161	7022	7151	7092	7062	7024	7026
K23	3786	7767	7694	7630	7804	7973	7795	7540	7620
K24	7208	8837	8455	8477	8469	8526	8204	7521	6604
L1	5424	10751	8787	8550	8528	8200	8304	8097	7740
L2	3897	9344	7614	7526	7558	7345	7518	7567	7526
L3	2426	8682	7217	7070	7009	6836	7161	7253	7150
L4	2184	8150	6701	6523	6636	6618	6768	6689	6800
L5	4386	9251	7708	7586	7713	7531	7475	7798	7759
L6	2060	8135	7238	7591	8171	8936	9624	11210	12071
L7	2970	8659	7502	7715	7710	8006	8413	9121	9713
L8	3080	11257	14505	18313	21271	23796	24930	25643	25455
L9	4501	8678	7687	7604	7608	7590	7651	7540	7679
L10	5023	4982	5024	4839	5033	4823	4884	5059	5073
L11	8264	10413	9591	9643	10123	10415	10476	10730	10840
L12	3806	8016	7356	7239	7345	7249	7390	7396	7546
L13	2650	6950	6366	6247	6307	6355	6287	6393	6424
L14	1022	7358	7039	7064	7223	7173	7238	6955	7473
L15	2797	9223	11568	14211	17095	20723	22725	24810	23811
L16	2643	7808	7323	7677	7861	8195	8445	9174	9395
L17	1007	6983	6648	6736	6983	6895	6866	7150	7740
L18	2453	8484	9712	11117	13075	15627	17609	20529	22484
L19	740	6514	6316	6190	6262	6028	5858	5824	5890
L20	1765	9104	11044	12273	13432	14263	14372	13946	13378
L21	792	7019	6990	7213	7548	8042	8025	8714	9331
L22	1841	6712	6426	6663	6602	6430	6381	6299	6295
L23	1919	7033	6979	6755	6629	6509	6433	6268	6058
L24	3210	7474	7607	7768	7583	7505	7464	7028	6412
M1	2785	9116	7008	7011	6951	6725	6755	6790	6387
M2	1872	8503	6771	6880	7031	7342	8037	8788	9236
M3	2066	9514	11385	15479	19301	25398	28969	31028	30913
M4	2007	8353	6788	6899	7123	7468	8104	8585	9083
M5	3029	8479	7363	7784	8381	9383	10519	12735	14569
M6	2247	8623	7234	7236	7443	7715	8026	8601	8791
M7	1650	7720	7333	8302	9464	11488	13189	15999	18092
M8	3552	7865	7222	6990	7012	6930	7057	7036	6941
M9	1267	7689	6732	6641	7009	6943	7004	7090	7045
M10	1305	7391	6663	6930	7159	7791	8192	8260	8553
M11	3683	8710	7986	7768	7808	7815	7888	8081	7872
M12	3585	8113	7512	7416	7563	7785	7929	8187	8580
M13	241	6804	6068	5950	6011	5865	5900	5837	5982
M14	2513	8058	7429	7220	7389	7175	7326	7395	7393
M15	2625	8279	8560	9879	11016	13534	15226	18287	19617
M16	1907	9865	12955	16678	20750	25592	27591	28310	26896
M17	1923	11328	17107	23061	26890	31420	31927	32249	30595
M18	3050	8115	7967	8757	9485	11005	12182	15047	16722
M19	3008	7758	7543	7587	7719	7930	7968	8022	8061
M20	2689	7881	8432	9078	9335	10159	10545	11199	10925
M21	1839	7218	6923	7038	7248	7307	7314	7238	7308
M22	2356	7274	7137	7542	7854	8544	9015	10383	11264
M23	1564	9791	12982	16425	19111	22648	23781	24536	22198
M24	1234	6442	6536	6570	6635	6914	6783	6593	5897
N1	1873	8412	7106	7627	7787	8672	9849	10998	11890
N2	2704	8751	7308	7553	7677	7937	8221	8676	8905
N3	2564	9278	8566	9373	10413	12613	15041	19089	21091
N4	2981	9157	7761	7566	7498	7641	7807	7942	7684
N5	1761	10387	13581	18530	22868	27684	29587	29562	27685
N6	2746	9362	10208	12462	14955	19556	23332	28214	28928
N7	2591	7879	6757	6667	6787	6751	6926	6991	6971
N8	1928	9531	13132	18422	22591	28750	32182	32805	30987
N9	1634	7506	6692	6823	7034	6976	7366	7375	7388
N10	1223	1243	1359	1381	1348	1423	1453	1414	1399
N11	2708	9273	9051	9595	10419	11856	12903	14604	15701
N12	2337	8421	8797	10024	11203	13674	15545	18962	20369
N13	2832	9736	12400	14314	15742	17393	17395	17650	17277
N14	2780	7872	7381	7429	7403	7448	7719	7568	7476
N15	1920	7389	6583	6570	6749	6804	6794	6946	6832
N16	1106	7736	8574	10047	11415	14194	16108	18742	19093
N17	2406	9064	12290	15997	19149	23555	26459	28040	26738
N18	1004	6917	6751	6777	6997	7087	7240	6680	6591
N19	1833	6886	6574	6622	6567	6520	6516	6393	6108
N20	574	7345	6964	6972	7152	7433	7625	7803	7720
N21	2473	7523	7323	7464	7461	7509	7640	7468	7280
N22	2701	7177	6882	6935	7056	7014	7023	6900	6534
N23	3347	7965	7789	7840	7878	7690	7803	7678	7206
N24	1865	6959	7025	7012	7149	7036	6998	6457	5869
O1	4930	10137	8345	8192	8228	8124	8269	7896	7372
O2	1937	8157	6791	7266	7697	8415	9153	10028	10034
O3	2952	9558	9372	10828	12321	14714	16903	19620	20106
O4	5711	10309	8966	8812	8870	8783	8737	8481	8092
O5	4659	9058	7688	7513	7513	7465	7439	7495	7303
O6	2681	8646	7370	7261	7445	7373	7463	7373	7170
O7	2915	8028	8109	8940	10058	11634	12866	13960	13907
O8	2719	8416	7968	8598	9356	10826	11994	13943	14906
O9	4103	8538	7879	7973	8073	8339	8394	8428	8422
O10	2124	7788	6830	6798	6857	6977	6900	6805	6599
O11	3143	7799	7099	7155	7116	7091	7005	6470	6148
O12	2438	7403	6689	6547	6664	6733	6877	7065	6888
O13	742	6772	6313	6391	6593	6726	6774	6465	6418
O14	2635	7804	7252	7005	7077	7188	6939	6478	6121
O15	4204	8799	8190	8134	8194	8233	8311	7979	7542
O16	1928	7211	7038	7338	7451	8321	9035	10145	10751
O17	758	6647	6399	6438	6725	6941	6942	7044	7091
O18	1946	6750	6586	6675	6713	7034	7181	7369	7450
O19	2810	7354	7144	7090	7198	7366	7303	7215	6865
O20	2071	6786	6697	6608	6748	6882	6898	6513	6083
O21	2476	7894	7559	7605	7663	7638	7777	7650	7269
O22	1131	26803	28244	27581	26963	25851	25096	21428	16978
O23	1385	6616	6706	6705	6603	6908	7008	6284	5511
O24	2503	6757	6904	7079	7124	7045	6787	6270	5039
P1	60	63	80	61	67	56	63	63	51
P2	66	80	63	67	60	69	79	83	93
P3	285	223	209	312	289	257	246	192	174
P4	110	89	97	93	93	83	91	82	85
P5	108	98	99	80	79	84	87	65	79
P6	3624	4150	4096	4021	4169	4043	3801	1666	103
P7	5708	6424	6299	6195	6233	6302	6410	6291	5955
P8	6296	6405	6186	6292	6243	6304	6331	6165	5724
P9	101	83	85	105	96	80	95	73	89
P10	109	95	88	82	104	83	83	60	68
P11	8640	11557	11215	11050	10936	10727	10561	9942	9215
P12	8725	11281	11094	11162	11059	11079	10883	10146	9579
P13	10090	11535	11071	11065	11156	10771	10673	9942	8935
P14	3063	2975	3011	2997	3001	3040	3091	3115	3109
P15	87	71	84	80	75	86	60	85	75
P16	126	95	117	105	113	116	76	88	88
P17	111	106	114	120	112	111	97	101	79
P18	108	108	99	107	91	81	87	78	83
P19	96	76	71	86	74	78	62	89	69
P20	100	101	90	87	80	77	88	101	84
P21	73	82	79	79	85	76	85	68	70
P22	96	94	84	91	77	80	62	85	75
P23	80	98	73	88	95	76	61	66	72
P24	77	103	90	81	81	78	80	86	88

## Sheet: B. arietans + PT
Well	Background	15min	30min	45min	60min	90min	120min	180min	240min
A1	695	7722	6661	7416	7962	8221	7876	6436	4210
A2	829	8439	7118	7315	7455	7429	7263	6379	5103
A3	812	8182	6748	6866	6657	6348	6149	5438	4693
A4	1641	10193	12632	18418	23738	26202	24818	20632	15621
A5	958	10791	14641	15319	15194	14822	13363	10812	8353
A6	846	8520	7273	7169	7089	6854	6625	5937	5116
A7	655	7973	8597	10623	11971	13649	13452	11961	9271
A8	1394	7762	7229	7606	7722	8025	7859	7247	5847
A9	1048	18624	22857	22927	22738	21401	19572	15291	11506
A10	979	7229	6289	6343	6074	5857	5395	4614	3842
A11	1704	14789	25665	26199	25643	23948	21966	18281	13919
A12	1541	6995	7161	7646	8227	8860	8853	8623	7002
A13	773	7573	6849	6738	6814	6936	6469	5698	5150
A14	580	6674	6149	6323	6417	6479	6037	5708	4955
A15	1167	7166	6363	6366	6433	6233	5780	5312	4720
A16	1376	7086	6991	7123	7510	7554	7447	7005	6042
A17	1837	7727	7293	7089	7094	6864	6421	6014	5150
A18	1115	6658	6409	6348	6352	6154	5841	5141	4552
A19	3558	8721	8098	8056	8113	7979	7407	6809	6091
A20	1226	7191	6603	6544	6520	6463	6233	5756	5279
A21	1778	8566	11326	12897	13117	12745	12142	10159	8010
A22	1867	6667	6612	6724	6633	6692	6494	6037	5205
A23	1261	6572	6258	6245	6191	6056	5916	5611	4814
A24	1267	6963	7982	8559	8903	9205	9162	7535	4918
B1	595	8128	6282	6215	6082	5790	5498	4965	4219
B2	2554	15014	26241	31811	30863	29503	28128	24956	20484
B3	1612	8936	7449	7292	7318	7203	7050	6593	5996
B4	2321	9802	7785	7486	7571	7270	7194	7140	6702
B5	1297	8393	7022	6926	6846	6723	6606	6395	5945
B6	897	8280	6925	6960	7136	6947	6838	6376	6078
B7	1865	7893	7265	7223	7267	7171	6855	6434	6014
B8	1059	7841	7201	7853	8157	8621	8612	8479	7902
B9	1064	8190	7215	7105	7118	6938	6857	6682	6542
B10	934	7759	6505	6532	6590	6533	6350	5936	5488
B11	4334	9078	7993	7972	7902	7532	7218	6970	6594
B12	1271	7380	6682	6562	6545	6496	6168	6160	5720
B13	435	6431	5922	6108	6434	6658	6814	7170	7022
B14	2004	7678	6810	6748	6780	6569	6425	6226	6043
B15	3320	8972	8238	8116	8072	7825	7549	7329	7077
B16	1990	7704	6858	6601	6682	6441	6339	6204	5876
B17	1845	29796	34252	33137	32237	31308	29834	27290	24004
B18	2032	7796	7502	7510	7310	6863	6691	6411	6164
B19	2315	10617	14950	18656	21178	23880	24045	23924	21783
B20	2060	7808	8372	9003	9485	10750	11309	12475	12553
B21	3298	7841	7658	7570	7484	7439	7051	6962	6422
B22	2347	8079	8461	9110	9722	10904	11346	13011	13256
B23	2071	24134	27599	27623	27892	27014	26241	24032	20960
B24	2179	7784	7587	7595	7562	7198	7109	6362	5450
C1	4220	10156	8204	7859	7601	7476	7200	6548	5586
C2	5326	10279	8658	8347	8406	7981	7550	6936	6368
C3	2716	9007	7612	7729	8078	8404	8736	9000	9176
C4	2491	9343	7765	7496	7503	7222	6910	6712	6435
C5	1254	7956	6627	6594	6385	6167	5922	5873	5586
C6	1419	7785	6657	6584	6379	6295	5976	5890	5714
C7	1619	8370	7293	7141	7013	6700	6419	6229	6061
C8	1541	7818	6995	6814	6900	6767	6466	6382	6115
C9	1640	7739	6856	6744	6697	6679	6140	6104	5856
C10	3188	8286	7280	7255	7144	6842	6607	6330	6066
C11	4546	8975	8077	7880	7767	7789	7352	7162	6820
C12	1270	7231	6762	6590	6812	6641	6380	6424	6153
C13	3114	8186	7505	7365	7300	7016	6688	6720	6611
C14	4202	9686	9332	9472	9395	9314	8770	8605	8263
C15	2742	7945	7570	7320	7185	6983	6608	6239	6108
C16	1637	7797	8368	9550	10590	12726	13541	15790	16793
C17	1147	7172	6702	6686	6650	6275	5974	5686	5542
C18	785	6991	6395	6204	6299	6071	5588	5431	5433
C19	3438	8280	7745	7654	7588	7511	7231	7044	7125
C20	1430	15283	20002	19622	19626	19543	18727	18247	17163
C21	1975	8131	7609	7722	7559	7455	7092	6851	6816
C22	850	6354	6403	6918	7270	8126	8317	8990	9199
C23	1621	7181	6854	6823	6822	6950	6615	6510	6252
C24	1002	7030	6648	6783	6710	7010	6771	6438	5758
D1	1244	8868	7631	8290	8860	9590	10336	10314	9321
D2	2175	9100	7421	7407	7447	7406	7378	7225	7083
D3	2118	8763	7365	7778	8123	8877	9850	11460	12760
D4	2292	9186	7427	7259	7323	7150	7029	6896	6842
D5	2649	8739	7321	7227	7149	7033	6853	6769	6773
D6	2395	8658	7345	7335	7311	7159	7080	7188	7055
D7	2122	8824	7636	7310	7216	6966	6822	6717	6542
D8	1875	8126	7000	6883	6788	6918	6744	6863	7142
D9	1787	8283	7228	7264	7283	7302	7333	7392	7550
D10	3063	9071	7700	7341	7296	6928	6762	6651	6574
D11	1937	8163	7265	7020	7021	6749	6661	6608	6546
D12	1690	6286	5218	4997	4894	4708	4676	4540	4436
D13	1992	9688	13455	17423	20429	24007	24212	24739	24629
D14	1840	7787	7149	7038	7007	7004	6682	6525	6517
D15	2284	8188	7515	7385	7354	7315	6911	6948	7000
D16	1917	7520	6865	6812	6673	6681	6361	6429	6349
D17	1277	7449	6850	6902	6848	6810	6502	6335	6320
D18	1307	7171	6875	6868	6929	6939	6644	6563	6591
D19	2747	7749	7214	7282	7326	7409	7124	7126	7485
D20	2549	8388	7775	7848	7870	7696	7407	7347	7263
D21	2153	7607	7145	7022	7146	6793	6586	6285	6311
D22	1872	7646	7180	7065	7029	6955	6686	6612	6405
D23	1569	7618	6970	6872	6861	6747	6475	6471	6241
D24	1640	6888	6667	6596	6725	6622	6383	5878	4946
E1	1638	8906	7189	7012	6846	6793	6526	6211	5762
E2	2276	9129	7481	7236	7220	7021	6722	6455	6273
E3	1894	9284	7340	7105	7148	6884	6860	6869	6728
E4	2398	9589	7929	7749	7598	7511	7456	7268	6928
E5	2203	8831	7191	6975	7096	6893	6821	6643	6470
E6	1570	7967	6921	6924	6828	6878	6747	6869	6905
E7	2725	9275	7814	7441	7457	7054	6904	6691	6566
E8	2583	8586	7364	7349	7214	7079	6896	6738	6732
E9	2166	9532	12577	14866	16347	17501	17738	18447	18476
E10	3045	27778	36345	36292	35579	34684	33608	32362	31558
E11	1303	14310	20001	20633	20745	20132	20005	19285	18667
E12	1787	7320	6658	6498	6505	6293	5919	5848	5707
E13	2246	7832	7070	6868	6787	6787	6407	6469	6772
E14	3812	9074	8316	8245	8148	7856	7615	7796	7785
E15	4773	8308	7775	7703	7618	7354	7082	6759	6729
E16	1423	7586	6812	6804	6676	6559	6158	6150	5996
E17	2157	7632	7203	7120	7125	7124	6645	6695	6875
E18	366	6534	6029	5941	5939	5841	5457	5366	5174
E19	1546	7976	8893	10373	11832	14991	16054	20627	23383
E20	2695	8411	9186	10301	11098	13254	14016	16811	18597
E21	1772	6694	6617	6689	6551	6684	6494	6525	6833
E22	1637	7112	7531	7970	8302	9280	9217	9762	9916
E23	1487	7252	6910	6769	6827	6792	6535	6288	6098
E24	2411	8052	8563	9109	9792	10757	10974	10962	9223
F1	3620	9910	8041	7830	7653	7046	7035	6722	6157
F2	3030	9394	7534	7370	7238	6826	6435	6130	5873
F3	3130	9198	7527	7327	7290	7131	6725	6400	6262
F4	1764	8758	7145	6819	6759	6497	6436	6360	6353
F5	2421	9274	10151	11921	13175	15110	15971	17272	17639
F6	2463	9121	7258	7196	7065	6730	6557	6471	6483
F7	2041	7938	6630	6648	6553	6401	6293	6331	6314
F8	1650	8054	6978	6664	6728	6216	6128	6001	6089
F9	4016	9080	7907	7834	7749	7496	7127	6803	6650
F10	1644	7751	6667	6937	6861	6951	6829	7141	7230
F11	2118	8049	7488	7219	7119	6943	6710	6627	6562
F12	2100	8554	7686	7415	7440	7109	6934	6707	6687
F13	675	7262	6208	6017	6163	5945	5668	5766	5700
F14	1287	7585	6901	7045	7043	7184	6845	7135	7342
F15	1029	7203	7437	7850	8308	9232	9507	10936	11385
F16	1829	7805	7160	6843	6858	6611	6387	6262	6299
F17	1042	7115	6417	6325	6289	6181	5821	5812	5841
F18	1081	6904	6416	6390	6362	6073	5885	5809	5703
F19	2820	11803	16661	19705	21385	22810	22614	22737	22296
F20	2401	10666	14655	17846	19556	22345	22929	23522	23060
F21	1251	7237	6964	6963	6950	6581	6273	6013	6123
F22	1513	7534	7074	7038	7184	7052	6667	6710	6661
F23	1095	6910	6424	6340	6379	6214	5860	5632	5501
F24	2024	6663	6784	6598	6636	6352	6081	5630	4978
G1	3574	9793	7791	7660	7495	7313	7290	6840	6430
G2	1026	9431	8250	6937	6490	6117	5961	5603	5333
G3	2219	9194	7752	7898	8257	8747	9462	10668	11491
G4	2260	9330	7608	7355	7390	7110	6934	6838	6822
G5	2324	9018	7303	7166	7045	6804	6505	6524	6444
G6	2127	8442	7091	6935	6882	6725	6613	6457	6519
G7	3817	7120	6011	6519	7358	9077	10401	13099	14796
G8	2791	8606	7369	7392	7355	7258	7116	7494	7661
G9	745	7302	6460	6255	6294	6050	5873	5648	5713
G10	173	6750	5754	5731	5653	5490	5307	5319	5378
G11	1896	7858	6957	6781	6684	6573	6461	6370	6371
G12	2407	8088	7422	7426	7855	8331	8694	10299	11613
G13	1612	7710	6813	6597	6590	6506	6129	6142	6191
G14	2370	7400	6974	7120	7418	7974	8255	9696	11207
G15	1285	10552	16091	23078	27292	27681	26171	25011	24858
G16	1155	6786	6462	6434	6496	6304	6142	6312	6364
G17	1353	13783	24109	29893	30014	29151	27951	26672	26074
G18	1259	7334	6549	6466	6408	6307	6076	5913	5956
G19	2166	7451	6894	6917	6861	6587	6406	6289	6336
G20	1009	6800	6374	6481	6440	6141	5888	5863	5841
G21	1137	7169	6747	6772	6723	6590	6434	6362	6230
G22	2001	11362	16707	21071	22490	22005	21211	20100	19662
G23	1399	7579	7157	7110	7169	7168	6878	6694	6483
G24	1927	14671	23712	26829	26542	25309	24207	20185	16184
H1	1670	11369	16282	23403	22862	21244	20489	18776	17176
H2	356	8206	6891	6803	6720	6623	6586	6421	6488
H3	1728	9759	10901	14764	18506	25074	27345	28033	27233
H4	374	7193	5755	5409	5341	5083	5048	5149	4959
H5	1272	7685	6362	6135	6087	5812	5854	5638	5724
H6	1670	11414	19086	22537	22183	21894	21008	20370	19745
H7	1705	13646	20528	20867	20800	20285	19880	19269	18610
H8	254	7048	5811	5691	5700	5657	5964	6043	6276
H9	253	7224	6085	5946	6017	5658	5667	5522	5571
H10	982	7296	6325	6263	6059	6077	5748	5805	5746
H11	454	8067	10503	11657	11893	11906	11522	11380	11268
H12	1060	9625	13109	16045	17883	19056	19132	18696	18956
H13	1889	7644	6633	6509	6506	6520	6220	6334	6457
H14	874	7255	6605	6766	6798	6983	6863	7225	7464
H15	281	7087	6391	6260	6232	6123	5793	5661	5860
H16	230	6637	6127	6059	6010	5912	5663	5667	5740
H17	1387	7098	6387	6423	6325	6215	5993	6027	5996
H18	302	6703	6425	6310	6242	5850	5627	5633	5690
H19	1411	7336	6599	6408	6429	6348	6159	6036	6116
H20	373	6875	6393	6367	6301	6294	6210	5705	5697
H21	371	6350	6116	6191	6096	6004	5840	5852	5843
H22	628	6870	6520	6440	6391	6312	6088	5967	6010
H23	1099	7085	6814	6758	6803	6804	6500	6293	5966
H24	906	6679	6510	6294	6454	6235	6093	5310	4499
I1	2599	9389	7356	7129	7154	7020	6950	6563	6170
I2	778	8318	6567	6293	6349	6176	6065	6484	7010
I3	986	8442	6592	6315	6384	6191	6179	6277	6304
I4	2188	8852	7301	7298	7036	6870	6985	6975	7116
I5	1621	10989	15398	19224	20437	21051	21032	20584	20199
I6	1027	7319	6170	6004	6088	5764	5912	5791	5919
I7	1296	8060	6562	6383	6236	6163	6010	5918	6046
I8	1082	7170	6094	5973	5934	5810	5861	6148	6303
I9	1442	7524	6318	6213	6224	6144	5986	5819	6007
I10	2192	8118	7009	6851	6708	6713	6457	6422	6423
I11	375	6792	5838	5702	5689	5436	5362	5492	5368
I12	1346	7096	6571	6539	6561	6651	6738	7064	7690
I13	1034	6813	6308	6646	6892	7376	7584	8316	9155
I14	416	6597	5612	5703	5582	5382	5332	5226	5254
I15	1599	7644	6737	6706	6588	6527	6191	6253	6328
I16	1950	7321	6846	6847	6781	6605	6561	6484	6470
I17	1195	7013	7143	8066	8792	10133	10939	12481	13256
I18	1925	7380	6570	6528	6543	6304	6175	6024	6135
I19	1209	7291	6848	6762	6791	6719	6216	6258	6127
I20	3125	8006	7477	7424	7267	7198	7070	7014	6971
I21	1735	7241	7008	6910	6723	6467	6306	6115	6143
I22	2029	7199	6819	6744	6735	6667	6364	6329	6298
I23	1557	10836	12851	13582	13706	13848	13168	12450	11273
I24	1178	6501	6548	6395	6674	6462	6238	5830	4873
J1	1752	9254	7050	6788	6757	6489	6613	6295	5900
J2	1580	8252	6843	7514	8483	9580	11211	13208	13853
J3	1454	8821	7053	6752	6685	6515	6400	6303	6910
J4	613	7581	6097	5874	6199	5926	5906	5643	5390
J5	1493	8010	6613	6340	6495	6553	6854	7324	7700
J6	1353	7870	6494	6418	6347	6111	6054	6144	6029
J7	1988	7464	6401	6145	5995	5988	5886	5878	5804
J8	2083	7840	6639	6456	6576	6643	6689	7004	7373
J9	1525	7707	6437	6331	6297	6157	6149	6121	6136
J10	1162	7795	6961	7183	7302	7747	8378	9615	10932
J11	231	6727	5947	5992	5958	5737	5662	5575	5685
J12	1763	8178	7012	6871	6898	6757	6577	6548	6698
J13	2783	8226	7314	7176	7077	6921	6826	7051	7082
J14	3376	8403	7551	7474	7242	7135	7007	6887	7162
J15	2369	8155	7456	7798	8256	8480	8995	9827	10511
J16	2333	7533	6846	6738	6666	6532	6344	6431	6387
J17	1452	7651	7042	7106	7044	6890	6826	6835	6785
J18	3200	7949	7408	7648	7560	7502	7409	7696	7866
J19	3461	8080	7370	7440	7530	7214	6946	6839	6716
J20	1669	7361	6832	6761	6702	6567	6563	6557	6581
J21	1952	11850	16776	21157	23687	26086	25895	25402	24594
J22	1893	8952	11180	13342	15127	17695	18396	19532	18297
J23	2326	7157	6784	6623	6513	6558	6480	6055	5496
J24	1445	6981	6588	6800	6667	6731	6361	5832	5090
K1	131	7735	6045	5784	5441	4900	4460	3498	1347
K2	3275	9561	7286	7087	6937	6912	6852	6655	6452
K3	1413	8514	6507	6301	6213	6122	6206	6122	6042
K4	3188	9054	7582	7798	8308	9035	9858	11212	12219
K5	2767	8788	7026	6882	6845	6649	6593	6526	6385
K6	2261	8781	7211	7434	7441	7550	7790	8359	8870
K7	3057	8782	7502	7315	7314	7212	7193	7244	7317
K8	2560	6856	7193	6501	6543	6783	6929	6687	6658
K9	3319	8572	7434	7278	7289	7091	7131	7081	7067
K10	5125	9252	8127	7994	7932	7966	7814	7976	8264
K11	3892	8785	8382	8673	9071	10061	10624	12141	13315
K12	3647	8750	7903	7725	7602	7522	7273	7230	7052
K13	1194	7069	6460	6422	6531	6352	6252	6220	6273
K14	4837	9397	8393	8250	8086	8042	7827	7958	7903
K15	4388	8705	8004	7585	7545	7583	7322	7325	7190
K16	3534	8363	7638	7420	7442	7150	7083	7041	7002
K17	2378	7789	7216	7114	7225	6993	6736	6609	6588
K18	2453	7382	6924	6729	6776	6675	6566	6469	6446
K19	5862	9460	8787	8611	8759	8351	8144	8323	8165
K20	95818	17404	17725	15438	14471	12851	11808	9998	8878
K21	3836	8704	8160	8407	8241	7914	7619	7486	7143
K22	4099	8846	8583	8371	8324	8229	8045	7767	7485
K23	3851	8391	8257	8105	8056	7903	7739	7473	7017
K24	10142	6408	7492	8089	8849	9783	10003	8146	6147
L1	5867	11932	9412	9164	9014	8792	8776	8262	7438
L2	3678	10155	7913	7802	7755	7540	7467	7363	7114
L3	2609	9440	7591	7432	7286	7006	7030	7040	6730
L4	2672	8932	7247	6911	6904	6681	6692	6506	6565
L5	5229	10356	8530	8218	8112	7712	7718	7740	7774
L6	2534	8783	7492	7407	7415	7241	7379	7396	7448
L7	2996	8676	7283	7055	6998	6711	6725	6642	6579
L8	3689	9874	12229	16157	19108	23745	25244	26264	26117
L9	3934	8847	7614	7417	7416	7176	7344	7436	7365
L10	5534	9643	8525	8260	8202	7860	7834	7706	7705
L11	7996	11118	9969	9914	9799	9400	9407	9231	8991
L12	2950	7907	7015	7051	6953	6915	6930	6882	6942
L13	3862	8635	7936	7634	7692	7614	7739	7768	7878
L14	1124	7579	6658	6864	6929	6522	6525	6511	6781
L15	2949	8266	8225	8968	9423	11012	12005	14293	15545
L16	2894	8252	7777	7908	8029	8199	8283	8687	8642
L17	1142	7137	6502	6558	6510	6619	6708	6694	6699
L18	2649	8027	8098	8441	8862	9300	9766	10960	12002
L19	1213	6880	6366	6333	6208	6039	5964	5915	5796
L20	4144	9091	8696	9022	9421	9932	10226	10953	11205
L21	889	7359	7192	7071	7224	6904	6647	6657	6793
L22	2755	7842	7310	7089	7012	7106	6882	6462	6127
L23	2155	7552	7035	6715	6665	6577	6405	6040	5589
L24	3746	8223	8174	8072	8024	7880	7639	6825	5788
M1	2638	9365	7130	7048	6919	6839	6943	6462	5948
M2	1849	9075	6942	6862	6764	6654	6663	6606	6499
M3	1928	9242	9555	12265	15234	19824	23814	26730	26859
M4	1922	8803	6952	6917	6784	6796	7060	6985	6802
M5	2926	9797	10427	13309	15958	22072	25461	26264	25726
M6	2371	8817	7298	7187	7095	7066	7188	7311	7404
M7	1220	7916	6911	6736	6847	7214	7780	8161	8389
M8	3617	8772	7367	7388	7330	7230	7151	7042	7132
M9	1511	8002	6903	6625	6675	6534	6521	6491	6434
M10	1322	7643	6623	6569	6706	6689	6629	6443	6447
M11	3464	8663	7777	7469	7418	7385	7448	7329	7524
M12	3403	9025	8184	8142	8227	8335	8377	8361	8332
M13	275	4938	4488	4468	4459	4291	4257	4170	4286
M14	2901	8299	7385	7141	7160	7142	7197	7078	7117
M15	3103	8361	7860	7786	7902	7496	7304	7195	7244
M16	2095	9496	11968	15269	18349	22631	24741	27160	26433
M17	2157	12864	19911	27631	32681	35813	36618	35358	33946
M18	2709	8215	8247	8883	9555	10538	11360	12655	13226
M19	3302	8538	8183	8188	8056	7811	8013	7713	7730
M20	2960	8068	7761	7743	7963	7797	7851	7674	7380
M21	1933	7769	7645	7664	7624	7595	7527	7469	7167
M22	2990	8521	9367	10149	10842	12194	12924	14326	14137
M23	1949	13357	22688	30098	33380	33550	32687	29418	23731
M24	1650	7426	7156	7092	7132	6976	6831	6072	5006
N1	1831	11676	16315	22515	24698	25002	23996	22045	18474
N2	2907	10264	10779	13717	15670	18783	21243	21147	20036
N3	2531	14486	23806	35020	38359	37493	36212	34913	32765
N4	3162	10084	8328	8101	7870	7781	7980	7743	7488
N5	1805	10365	13058	17518	21512	25494	27083	26763	25232
N6	2728	10148	12221	16514	20520	26417	29808	31055	29731
N7	2201	7980	6768	6659	6671	6545	6734	6525	6441
N8	1960	12591	25033	36752	37837	37154	36187	34333	32372
N9	1163	7635	6491	6459	6453	6495	6578	6424	6225
N10	1214	8365	8446	9311	10054	10954	11145	11573	11496
N11	2698	9181	10601	13346	15629	19412	22432	25834	26065
N12	2563	11262	16471	21206	24371	27755	29667	29054	26981
N13	2423	8268	7983	8140	8502	8869	9391	9559	9560
N14	2516	8581	7933	7775	7812	7823	7916	7677	7276
N15	1807	8056	7274	7040	6981	6894	7003	6711	6485
N16	1272	8156	8200	9191	10476	12394	14111	17306	18044
N17	2577	32636	35453	34332	33596	32717	31983	30575	27561
N18	928	7538	7125	7251	7189	6684	6686	6479	6240
N19	1569	7586	7749	8475	9127	10109	10708	11621	11534
N20	746	7050	6683	6784	6894	6756	6977	6429	6245
N21	2951	8215	7956	7780	7679	7809	7788	7605	6971
N22	3529	8133	7998	8018	7787	7842	7796	7339	6717
N23	3364	8573	8322	8305	8352	8174	8032	7546	6562
N24	3275	8195	8105	8023	8128	7608	7393	6520	5059
O1	5320	11414	9138	9043	8916	8569	8472	7690	6626
O2	1955	9473	8109	8791	9518	10203	11351	11990	11285
O3	3216	9831	7914	7638	7550	7463	7609	7257	6726
O4	6821	11116	9339	9116	9019	8789	8777	8425	7592
O5	4621	10021	8353	8211	7980	7880	7924	7569	7078
O6	2939	9398	8103	7917	7788	7727	7709	7658	7234
O7	3186	8736	8405	9124	9808	10556	11260	11342	10095
O8	3509	15499	24150	27013	27622	27499	27460	26149	23144
O9	4383	9112	7935	8057	7878	7720	7603	7226	6638
O10	2221	8167	7171	7218	7123	7055	7086	7021	6325
O11	3367	8579	7563	7531	7714	7769	7905	7451	6771
O12	1405	7522	6855	6783	6727	6585	6642	6324	5766
O13	589	6181	5583	5410	5455	5412	5478	5159	4854
O14	2826	7788	7149	6984	7028	6875	6681	6259	5642
O15	4650	8967	8461	8390	8213	8199	8298	7931	7114
O16	2383	8932	10548	12883	14995	18182	20370	22333	21295
O17	817	6891	6444	6361	6183	6229	6245	5844	5311
O18	2328	6951	6672	6672	6505	6561	6453	6167	5439
O19	2223	8278	7712	7567	7474	7382	7483	6987	6246
O20	2118	7146	7058	7090	7133	6955	6948	6209	5032
O21	2722	7708	7424	7222	7356	7266	7065	6459	5511
O22	1279	6646	6768	6942	7138	7350	7442	7036	5963
O23	1786	6674	6769	6902	6964	7083	6974	6154	4353
O24	3045	7991	7935	7798	7689	7426	7089	5713	3490
P1	50	71	82	68	80	81	79	56	99
P2	53	55	71	56	59	63	44	63	66
P3	61	53	65	77	69	83	82	63	65
P4	100	92	64	95	77	83	54	62	90
P5	81	104	77	82	90	68	82	75	91
P6	5736	6106	5928	5859	5855	5839	5726	5507	4919
P7	5769	6361	6058	6112	6113	6065	6141	5873	5520
P8	5808	6341	6008	6023	6045	6066	6091	5750	5150
P9	76	86	94	74	73	63	89	84	80
P10	88	64	86	105	88	79	67	78	75
P11	10141	10667	10586	10420	10366	9929	9567	8584	8282
P12	9626	10695	10760	10394	10406	9959	10029	8912	7907
P13	9846	10569	10468	10332	10201	9881	9781	8518	8225
P14	101	61	84	82	76	82	92	80	72
P15	382	579	551	533	528	543	523	526	498
P16	108	114	96	99	77	96	93	98	92
P17	90	71	79	81	84	84	70	79	68
P18	147	143	114	285	130	156	144	161	129
P19	88	55	80	92	94	78	62	71	85
P20	82	68	72	92	60	77	84	53	70
P21	102	83	64	84	94	85	84	86	92
P22	68	102	83	88	81	90	73	82	56
P23	86	68	73	76	85	77	74	74	69
P24	88	78	71	81	74	92	84	92	63

## Sheet: B. asper replicate
Well	Background	15min	30min	45min	60min	90min	120min	180min	240min
A1	651	690	1008	1341	1696	2278	2645	3012	2418
A2	865	1666	4108	6771	8617	10983	11774	10922	9006
A3	771	915	1205	1743	2255	3295	4244	5823	6147
A4	1396	5559	18316	29320	36198	40314	39484	35807	31992
A5	881	1445	3300	5604	7503	10255	11331	12000	11016
A6	831	1861	4974	8473	11422	14895	16305	16485	14911
A7	639	718	905	1139	1445	2091	2497	3991	5078
A8	2072	15682	28089	33455	37688	38590	38020	35244	33246
A9	964	3826	11419	17230	22099	26779	26065	24102	20875
A10	901	1493	3152	4142	4732	5862	6223	6709	6316
A11	1662	1693	2274	2916	3616	4949	5832	7837	8707
A12	1432	2070	3572	4625	5642	7711	8915	11750	12566
A13	807	2375	5166	7941	10164	14135	15714	17939	17574
A14	647	8418	10502	11097	11633	12298	11712	11063	9816
A15	1199	6072	14263	19639	22893	25828	25506	24963	23546
A16	1251	3282	7303	11289	14953	20377	22720	25667	23815
A17	1808	10775	22753	29941	34394	40869	41736	43792	39699
A18	984	1667	2704	3552	4542	6132	6925	9065	10070
A19	3347	38136	63994	72161	75903	78272	76922	77718	76322
A20	1454	2119	3484	5051	6561	9891	12056	17715	21999
A21	1787	4097	7560	10589	12667	14702	14589	14399	13306
A22	1845	4367	8358	12357	16047	22162	24596	30507	31532
A23	1340	2221	3772	5807	7608	12010	14291	21973	25585
A24	1116	10206	19263	23600	25503	26337	25226	22949	18970
B1	719	1283	3349	5654	7485	9974	11330	12114	11603
B2	2618	2476	2941	3762	4583	6706	8806	14344	19424
B3	1611	6325	15672	23030	27357	31786	35008	38472	38562
B4	2271	6333	17482	25479	29724	34255	35173	35825	35482
B5	1498	14797	28205	33581	35630	38330	39371	41601	41132
B6	909	1012	1092	1121	1190	1280	1338	1368	1413
B7	1873	4052	9456	14728	18309	24449	26383	28467	28630
B8	1056	1458	2989	4581	5997	8692	10291	12687	13145
B9	1062	4265	11756	16818	19768	21785	24995	26848	27081
B10	822	1298	2541	3851	5179	8249	10369	14095	15451
B11	4180	8231	20894	30831	35983	42186	42156	41639	41077
B12	1208	1147	1332	1429	1594	1841	2057	2821	3627
B13	347	766	1593	2423	3026	3710	3808	3916	3797
B14	2037	1964	2350	2600	2854	3456	4031	5694	7344
B15	4610	5244	9528	14353	18723	27911	31787	37175	37821
B16	2152	2999	5234	7355	9387	13028	15316	20024	23127
B17	1976	8561	17622	26164	32501	42735	46243	50889	51902
B18	2104	5543	11687	15521	17999	20517	21554	22920	23561
B19	2205	2885	4503	6395	8054	11976	14240	21086	25820
B20	2127	4598	8488	12628	15942	22268	24920	30671	33094
B21	3140	3780	5044	6470	7851	11038	12900	18132	21561
B22	2394	29795	36792	37627	37926	38654	37656	38022	38076
B23	1991	11845	22622	30445	35104	39365	39341	39845	39329
B24	1948	22411	23160	23201	23716	24064	24023	23006	21714
C1	4555	11447	29258	42347	47884	50212	49925	48554	45202
C2	4998	8396	16785	24155	29297	33652	34941	34750	34183
C3	2672	3781	7713	12502	16513	23474	27517	31961	33012
C4	2240	13290	22249	26520	28630	30886	30410	30198	30255
C5	1311	1703	3598	6239	8839	13951	17893	23893	26545
C6	1148	1199	1581	1964	2320	3109	3782	4987	5830
C7	1424	3842	10473	16287	19821	24953	27446	30716	31866
C8	1662	5134	15490	23009	26498	28798	28647	28574	28290
C9	1541	2975	6362	9238	11516	13703	13873	14760	15078
C10	3094	17576	33176	37100	37841	38386	38136	38307	37862
C11	4309	7830	18063	25865	28817	31042	31437	33443	33522
C12	999	2201	4352	5777	6516	8054	8835	10688	11895
C13	2358	12872	24124	29539	31644	33069	32282	31605	32155
C14	3977	12976	30130	44773	54751	69970	76357	89035	92885
C15	2496	15205	21207	23021	24640	25239	25919	27227	27438
C16	1585	11677	25333	30974	32456	33259	33230	32782	31560
C17	1317	8126	12635	13693	14278	14561	14596	15005	15198
C18	690	2594	2372	2197	2037	1919	1777	1731	1715
C19	3074	27152	31703	32522	33259	33806	33468	33606	33836
C20	1244	15719	23422	24252	24358	23385	22969	22207	22293
C21	2091	29855	33035	34284	34846	35951	35742	35525	35928
C22	746	2218	4160	6170	7854	11258	12687	16231	18101
C23	1625	22221	30930	33648	34521	35405	34802	35544	36366
C24	843	2024	3706	5458	6941	9450	10313	12637	12429
D1	1175	1744	3911	6532	8807	12034	14530	16818	16153
D2	2174	3908	8992	15243	20437	29176	34595	37332	37465
D3	1943	3415	8248	14557	19838	29011	33582	37696	38929
D4	2342	7311	26509	35083	36848	37743	37578	37483	38059
D5	2551	6036	21484	32644	38630	43676	44890	44515	46388
D6	2415	20143	40049	44254	44737	45107	44995	45372	44880
D7	2084	40838	43624	44921	45268	45248	45411	44296	44722
D8	1693	3482	9118	15108	20225	29480	34277	39408	41392
D9	1770	6297	15642	23334	28294	33063	33724	33612	33274
D10	2908	2855	3032	3421	3775	4736	5593	7422	9237
D11	1970	2740	5300	8246	10939	15869	18927	24251	26593
D12	1292	4147	6841	8187	9095	10396	10962	12373	12957
D13	1859	2779	4873	7176	9574	14390	17937	24388	27912
D14	2123	2647	4326	6195	7918	11413	13818	18754	22281
D15	2517	19703	28646	33045	34569	35615	36024	35855	36519
D16	1998	4344	7562	10776	13223	17570	18748	21256	21761
D17	1277	18212	26281	29353	31233	35473	37302	41018	41230
D18	1167	10347	17696	21826	24108	27468	28183	31605	33672
D19	2789	12323	21080	25267	27668	30603	30845	30831	31589
D20	2629	19630	28185	31084	32418	33249	33682	34281	33842
D21	2021	2879	3924	5148	5973	7646	8413	9840	11056
D22	1969	22334	31065	33779	35614	37144	36974	37569	38133
D23	1569	12459	23238	30715	35348	40402	40462	41711	41626
D24	1461	8105	15502	21432	25346	30652	31738	32944	31581
E1	1913	11664	23127	31783	36698	37898	38457	39391	39765
E2	2186	15853	29045	31366	32024	33855	33866	33729	33972
E3	1865	42327	45832	45834	46323	46278	46200	47318	48391
E4	2252	6909	15580	24653	31460	38513	40158	41716	41993
E5	2408	5775	10804	15338	18965	24371	27772	32726	35538
E6	1474	3230	11949	16063	17479	23354	26110	26963	28525
E7	3184	5942	12684	19323	23798	31988	36205	41656	44002
E8	2477	5862	16635	26005	31912	38260	39232	39116	39764
E9	1894	3740	10875	17143	20984	27693	30452	33813	34938
E10	2699	18312	38901	44278	45361	47348	47682	47312	46618
E11	1121	11736	20742	22779	23011	23496	23694	24396	24256
E12	1765	2104	2547	2878	3039	3425	3574	4001	4244
E13	2212	9977	22515	33518	40674	49907	52743	55434	57029
E14	4207	16132	28721	36576	41113	43554	43915	45126	46246
E15	4724	4883	5328	5746	6104	7020	7488	8326	9188
E16	1845	9590	22405	31934	37020	41694	42087	43228	44408
E17	2153	2785	3962	5320	6742	10112	12296	18527	23358
E18	694	942	1119	1292	1364	1611	1708	1940	2043
E19	1513	3584	7271	11261	15178	22521	26675	35701	41578
E20	2606	17891	33004	40478	44927	46752	46271	47019	45443
E21	1522	4988	10189	15085	18556	24856	26633	31033	32603
E22	1482	1721	1984	2283	2493	2967	3152	3875	4370
E23	1564	21264	22457	22585	22551	22981	22441	22482	22548
E24	2302	5183	9384	13239	16740	22763	25084	28031	26975
F1	3554	4194	7596	11413	14534	18561	21206	21866	21918
F2	3162	2892	3220	3490	3933	4427	4855	5609	5910
F3	3352	4183	5877	6857	7514	8535	8903	9757	10203
F4	1586	4976	12658	19600	24338	29171	30890	31354	31591
F5	2421	3737	9684	16465	22336	30488	34290	35102	35258
F6	2507	3420	6590	10257	13689	19915	25332	32681	36332
F7	1972	4638	11647	18165	24654	32580	36637	40752	41917
F8	1451	2622	6306	10425	13830	19732	22864	26285	28581
F9	4198	3917	3929	4018	4052	4085	4264	4336	4408
F10	1563	1827	2875	4264	5956	9789	12962	20641	25988
F11	2431	3317	6010	9336	12449	18693	22849	31040	36133
F12	2081	30385	37351	38391	39024	39372	38542	38702	39279
F13	709	1298	2058	2595	2896	3214	3268	3537	3694
F14	1402	2991	6075	9158	11567	15706	17889	21783	24514
F15	878	1334	2073	2795	3430	4888	5799	7527	8876
F16	2256	22864	26042	26712	27243	27945	27536	27918	28452
F17	1060	8187	12721	14006	14833	15388	15356	15101	15278
F18	1105	1178	1230	1201	1245	1277	1297	1455	1562
F19	2924	6043	11844	16712	20352	25580	27656	30537	31875
F20	2505	8422	16772	23014	27505	31302	32538	33887	33786
F21	1562	15539	18156	19364	19701	21466	21596	21691	22100
F22	1528	23350	35680	39804	41499	44440	44775	44474	45079
F23	933	1974	3682	5388	6981	10236	11959	16084	18213
F24	2028	2416	2634	2865	3105	3518	3700	4032	3970
G1	3454	5440	12023	18928	23839	28983	31290	33717	34204
G2	904	925	1027	1178	1260	1467	1634	2074	2362
G3	2023	26714	41966	44857	45584	46012	46113	46772	47201
G4	2156	4951	11156	17540	21982	27140	30188	33019	34235
G5	2530	11239	25671	35307	39915	40932	39569	38481	39014
G6	2214	11694	24253	29735	31711	33631	34529	35089	35513
G7	1858	2062	2598	3306	4105	5754	7441	11530	15521
G8	3065	3116	4176	5723	7175	10818	13601	20539	26584
G9	943	2681	4288	4757	5035	5506	5917	6329	6657
G10	198	341	380	424	452	563	668	773	852
G11	1895	2984	5312	7420	9084	11948	14165	17241	18836
G12	2131	2205	2615	2935	3547	4997	6047	9578	13023
G13	1407	2115	3471	5091	6798	10724	13292	19159	23204
G14	2461	4024	8071	12357	16434	23464	27333	33815	36330
G15	1589	1830	2557	3513	4624	7152	9141	14819	19818
G16	1004	5115	13246	18769	21521	24914	25618	26585	26906
G17	1361	6838	16921	23991	28529	33427	33759	34583	34832
G18	1216	18336	26050	27184	27219	27591	27083	26203	26293
G19	2597	5639	12720	18951	23179	28836	29601	31323	31345
G20	948	6265	11270	12780	13066	13253	13184	13385	13624
G21	1121	3254	5524	7598	9447	13021	14752	18587	20459
G22	1720	2079	2792	3611	4688	7001	8538	13347	17141
G23	1368	2841	4993	7126	9109	12605	14645	18708	21234
G24	1912	2660	3718	4890	6123	9058	10666	16261	19509
H1	1631	3290	8158	13597	18816	26099	29273	31026	31414
H2	682	931	1330	1746	2007	2364	2485	2561	2800
H3	1884	2007	2765	3872	5194	7995	11263	18345	24749
H4	321	571	904	1245	1486	1717	1811	1874	2018
H5	1106	1149	1928	2968	3811	5465	6587	8285	9229
H6	1616	5340	13758	21360	26216	29527	29778	29957	30456
H7	1683	5907	14402	21509	26321	29057	29267	29413	29390
H8	342	702	956	1138	1382	1885	2264	3507	4430
H9	256	1134	1498	1767	1842	1972	2065	2183	2230
H10	856	2552	6920	10427	12962	15976	17060	18319	18954
H11	457	828	2126	3525	4625	6789	8000	9625	10370
H12	953	4257	10854	15689	19145	22296	23532	23405	24046
H13	1921	13293	21879	23716	23826	24033	23717	23991	24206
H14	1290	3266	6213	7400	7478	7439	7334	7178	6852
H15	257	594	990	1468	1848	2516	2898	3363	3705
H16	209	2652	2765	2789	2879	2819	2777	2858	2890
H17	1290	13044	21662	23195	23316	24120	24301	24580	25131
H18	282	2035	2906	3205	3322	3414	3309	3392	3401
H19	1372	18552	19150	19339	19076	18458	18889	18404	18559
H20	324	602	843	1093	1261	1587	1818	2394	2647
H21	401	843	1307	1687	1935	2623	2952	3758	4170
H22	628	6043	6715	6955	6990	6952	6995	7010	7147
H23	977	5781	11858	16755	20340	24108	25144	25680	24939
H24	866	1479	2106	2447	2784	3346	3444	3523	3309
I1	2027	23540	30920	31877	32369	32549	32624	32976	33108
I2	835	9201	17457	22187	24856	27201	28066	28599	28427
I3	1153	16403	20344	21043	21131	20532	21028	20668	20746
I4	1997	3945	11987	20194	25432	29870	31324	31637	32025
I5	1722	3515	8608	14013	18342	23963	26560	29148	29468
I6	867	1494	3479	5785	7425	10360	12119	14424	15672
I7	1349	1832	3589	5862	7985	12150	15031	20004	23432
I8	1026	1489	3077	4980	6621	9627	11650	14980	16746
I9	1302	1405	1755	2157	2777	3825	4703	6760	8569
I10	2052	27072	39058	41135	40992	40877	40217	39821	39766
I11	490	3479	6260	6932	7179	7227	7004	7039	7109
I12	1359	8977	17996	20609	21417	21731	21941	22136	22027
I13	817	1324	2378	3443	4323	5979	6889	8174	9126
I14	365	1353	3106	3895	4389	4786	4949	5221	5458
I15	1499	1696	1932	2307	2630	3522	4206	5854	7305
I16	2032	8819	18809	25983	29963	33851	34595	35850	36167
I17	1140	3766	8036	11250	13404	16412	17957	19553	20594
I18	1702	35290	37331	37585	37639	37447	36756	37366	37428
I19	1237	4943	10886	15210	17995	21179	21394	21329	20747
I20	2747	3479	5147	6966	8920	12555	15090	21456	25410
I21	1552	2678	4527	6044	7255	8902	9600	10875	12049
I22	1597	9184	18685	24450	28351	30488	30659	31018	31615
I23	1582	8513	14536	18072	20716	24017	24586	25519	24926
I24	1160	6361	9962	11667	13031	16369	19244	23578	23135
J1	1790	19759	23491	24028	24336	24760	24958	25291	25401
J2	1232	1357	1697	2267	2875	4243	6073	9355	12862
J3	1475	2605	6179	9964	12749	16370	18197	19551	20095
J4	534	647	1029	1624	2238	3439	4560	6198	7523
J5	1222	1670	3380	5434	7400	10778	13313	16819	19029
J6	1473	1764	1721	1604	1734	1861	1936	1999	2117
J7	1895	14436	28240	30835	31213	31788	31133	31543	31466
J8	2167	6018	8343	9353	9882	10802	11254	12034	12789
J9	1505	5166	12585	16217	17602	17654	17398	17551	17404
J10	1019	8319	17880	22350	24017	26544	27869	27863	28173
J11	568	761	839	875	861	941	904	956	992
J12	1873	21758	25976	26293	26555	26580	26161	26475	26434
J13	2495	29576	32756	33683	34024	34100	33593	33988	33666
J14	3615	8030	18830	26338	30315	34977	36502	37926	38339
J15	2208	27096	29909	31045	30980	31904	32233	32241	32891
J16	2558	18884	27912	29124	29424	29265	29172	29524	30159
J17	1619	12819	21544	24044	25326	26072	26678	27202	27100
J18	3155	6935	12044	14686	16225	18097	18696	21344	22929
J19	3438	4429	5197	5401	5533	5792	5853	5869	5955
J20	1903	2985	4744	5816	6787	7999	8434	9684	10640
J21	1902	4834	9492	14510	18206	25152	28136	33475	35021
J22	1910	10614	19989	26448	30927	34767	34508	35179	35517
J23	2108	2407	2394	2411	2339	2309	2243	2192	2123
J24	1429	13341	20207	22095	22395	22992	22716	22463	20633
K1	5062	4532	5589	7076	8603	10568	12425	14292	15069
K2	3325	3586	4332	5055	5782	6685	7479	8397	9032
K3	1465	11001	17619	20569	22312	23650	24220	24222	24496
K4	2844	3593	6864	11647	16341	25008	30572	37809	40662
K5	2838	2731	3640	4926	6174	8292	10257	13555	15713
K6	1983	4033	8961	13927	17022	21070	22540	23009	24016
K7	2928	11280	24119	32220	35176	36994	37811	37452	38815
K8	2375	5102	12079	18206	22997	27953	30037	31860	32710
K9	3259	3358	3536	3708	4006	4431	4899	5675	6442
K10	4968	12973	21144	23112	23525	24048	24248	24794	24942
K11	3450	4425	7536	11378	15067	21610	26661	32195	35725
K12	6417	14544	30123	35166	37264	38623	37757	38050	38166
K13	954	1468	2489	3563	4469	5974	6778	8475	9339
K14	4641	4879	5723	6799	8004	10447	12020	16384	20072
K15	4313	4304	4597	5035	5577	6775	7588	10309	12715
K16	3437	25469	34008	35247	35512	36201	36078	36131	37023
K17	2208	21241	27274	27376	27845	27822	27137	27577	26646
K18	2244	8184	19024	26476	32174	38222	39047	40496	40907
K19	5144	5735	7515	9187	11010	14698	17334	22877	26167
K20	3740	5567	7918	10227	12893	17444	19737	25725	29920
K21	3657	3994	4805	5745	6743	8919	10516	14780	18081
K22	3718	4334	5742	7444	9224	13294	15867	22281	25824
K23	4029	20540	33422	40194	42870	44638	44768	44693	43465
K24	9648	10509	11396	12604	13926	16439	17593	20738	20115
L1	5446	5054	5632	6714	7878	10227	12923	17294	20227
L2	3791	42745	44127	44386	45512	45149	46189	47318	49146
L3	2359	29812	31498	31647	31610	30793	30303	29876	29303
L4	2308	2149	2061	2192	2105	2119	2160	2292	2362
L5	4942	8863	16466	23051	27398	30964	32146	32892	34013
L6	2334	10243	17538	20005	19876	20247	20596	21114	21337
L7	2845	3408	5077	7117	8883	12854	15856	21391	26070
L8	3389	5001	9383	14545	18832	26330	31766	37734	40189
L9	3951	14486	23449	25572	26387	26938	27193	28101	28778
L10	5157	4775	4789	5102	5273	5705	6084	7229	8061
L11	7539	31056	31986	32220	32590	32369	32473	33981	34325
L12	2818	3437	6274	9106	11410	15617	18361	23201	26121
L13	3674	3632	5356	7212	8903	12081	14213	18285	20704
L14	1181	1110	1318	1473	1649	1874	2016	2380	2675
L15	3007	3061	4353	5832	7824	11797	15287	22845	28437
L16	3033	3226	3338	3699	4015	4511	4996	6377	7354
L17	1162	2922	2838	2918	3077	3392	3578	4261	4956
L18	2266	5338	12879	19619	24998	33524	35871	38813	39604
L19	835	986	1250	1559	1744	2216	2532	3210	3691
L20	2168	5368	10694	17177	21791	26628	29067	30703	29412
L21	842	1194	1918	2780	3535	5145	5842	8105	9532
L22	2972	6372	8946	10436	11375	12396	12684	13641	14144
L23	2207	2169	2311	2416	2528	2710	2743	2868	2856
L24	3634	4852	7385	10159	12733	17117	18880	21635	20805
M1	2764	2861	4166	5886	7093	9000	10568	12686	13938
M2	2049	22066	33560	35309	36133	36651	36304	37027	37369
M3	1775	18852	35657	41657	43268	43221	43385	44357	45347
M4	1883	2793	6321	10716	14748	21949	26782	34474	38091
M5	3030	3871	7125	10836	14528	20955	26244	35014	40520
M6	2324	4922	12426	19525	25059	31844	36066	40047	40270
M7	1205	18605	42414	48217	50171	51240	48636	48646	49314
M8	4069	7708	17424	25755	31973	40143	44068	47365	47351
M9	1469	4436	12003	18532	23707	30696	33819	36831	36997
M10	1602	4836	7155	8397	9440	10681	11057	11604	12410
M11	3487	12636	26618	33080	36096	37609	37897	39669	39782
M12	2993	9553	24361	33519	38488	42151	43273	42377	42173
M13	252	805	1219	1438	1496	1516	1460	1448	1421
M14	2861	11024	23668	32999	38998	45165	47032	49426	50273
M15	2855	3566	5430	7741	10177	15418	19414	27765	32890
M16	2048	2914	4659	6617	8606	12797	15881	23588	29076
M17	1908	3812	7460	11453	15199	23922	29246	41425	47802
M18	2133	6700	15578	23127	29697	37014	39342	41403	42125
M19	3234	9284	19262	26466	31077	37635	39603	40704	41380
M20	2712	6912	9420	10358	11211	12207	12923	14075	15028
M21	2190	2753	3934	5277	6324	8943	10717	15236	18733
M22	2674	9550	19833	29338	36359	46945	50762	56112	56955
M23	1903	6033	12039	18116	23583	33310	37364	45442	46332
M24	1604	14144	23588	27334	29343	30283	29861	27695	23712
N1	1676	2003	5616	11039	16587	26227	33027	39170	39868
N2	2679	20299	33557	37322	38445	37690	37964	38951	38130
N3	2495	2692	3438	4463	5782	8563	11724	18473	25600
N4	2920	9311	25690	35430	38659	41242	43652	44908	46726
N5	1659	3058	7382	12564	16829	24983	30605	37553	40213
N6	2605	2685	3114	3997	4882	6913	9371	15353	20423
N7	2082	1959	2175	2325	2648	3071	3654	4673	5509
N8	1899	3023	7053	12208	17116	26688	33956	44446	46267
N9	1221	4450	8464	10784	11687	12803	13401	14267	14242
N10	1019	1375	2335	3549	4535	6826	8115	11014	13003
N11	2559	4010	7581	11356	15070	21665	27650	37280	41862
N12	2390	7176	17151	25277	30651	37910	39841	42069	42151
N13	2201	3956	6531	8957	10667	13745	15538	18844	20376
N14	2805	24227	30236	30519	31151	30340	30160	30770	30982
N15	1689	3363	6981	10389	13394	18275	21505	25844	27548
N16	1160	3013	7085	11171	14542	20890	23668	28061	29560
N17	2454	9051	18650	28453	35988	42587	43644	44279	44074
N18	1006	6627	10767	12018	12654	12574	12215	12507	12141
N19	1700	4117	7745	10879	13532	16958	19192	21760	22325
N20	637	1127	1778	2231	2603	3427	3676	4153	4093
N21	3314	38962	38427	39510	40020	39626	39433	39744	38879
N22	3348	26527	30217	31027	31781	32520	32319	33463	32470
N23	3399	26677	29550	30470	30555	31547	31451	31682	30363
N24	3026	9138	16906	22918	27126	30544	30089	26480	20888
O1	5253	35132	36910	37156	38336	38438	38874	38549	37635
O2	1757	3254	8294	12759	16241	20244	23201	25539	25775
O3	2845	5548	11367	17551	23157	31440	38025	42989	43166
O4	6158	7064	10460	13850	16709	21058	24693	29566	30922
O5	4375	39782	40281	40862	41324	40601	42288	43445	44009
O6	2679	19165	33188	36179	38237	39485	39289	40676	41083
O7	2736	10133	21925	28364	31693	33854	33524	33360	32046
O8	3060	6184	12075	17325	21726	29503	34335	43079	47158
O9	3870	4195	5170	6155	7361	9280	11060	14193	16305
O10	2075	11099	25507	33839	37649	39960	40676	41690	42327
O11	3045	11767	18539	20781	21863	22957	22676	23360	23166
O12	1301	4191	9286	12560	14575	17517	19247	21661	22453
O13	574	1072	1914	2482	2890	3364	3621	3964	4156
O14	2546	15052	28157	31930	33004	36581	38104	40678	40692
O15	4566	51626	51324	50297	50601	51165	51162	50443	48695
O16	2322	17683	37807	46989	51109	53474	53446	52710	49549
O17	773	1967	4097	5645	6942	8890	9539	10369	10483
O18	1995	3569	6555	9924	13120	18525	22097	27202	27602
O19	2257	42271	44335	45762	46459	46689	45955	45644	43644
O20	1901	12839	27249	36329	41006	45816	46107	44823	40702
O21	2462	24122	39542	46606	49282	52172	51748	49513	43999
O22	1030	28004	42078	48429	50432	50106	49537	45611	40362
O23	1582	12388	25983	34604	39664	44653	44605	42113	36153
O24	2740	41365	42242	43449	43823	43381	42338	35928	22536
P1	83	64	53	64	83	72	56	74	68
P2	67	425	575	602	747	926	496	73	72
P3	55	62	82	71	56	80	60	74	78
P4	80	77	65	83	75	79	88	66	91
P5	90	82	82	79	68	75	91	92	75
P6	84	100	76	65	64	64	55	86	86
P7	108	117	123	117	120	98	123	134	122
P8	97	120	119	123	129	114	124	117	123
P9	82	75	70	82	73	80	72	52	81
P10	72	75	79	77	80	81	77	58	86
P11	85	90	70	74	79	60	82	61	80
P12	106	83	100	110	94	82	96	95	64
P13	88	95	69	82	93	89	88	92	64
P14	101	70	77	80	83	75	67	81	69
P15	90	56	58	76	76	68	72	63	62
P16	70	68	88	80	63	78	68	76	70
P17	91	88	82	80	95	73	82	68	93
P18	93	78	84	78	88	77	87	91	73
P19	78	86	78	74	79	72	86	74	64
P20	90	90	91	89	102	85	81	87	87
P21	82	71	75	83	69	70	72	91	50
P22	74	98	90	82	79	81	69	93	67
P23	72	77	64	92	81	74	96	70	60
P24	77	76	67	80	79	71	78	71	87

[truncated: 3 more sheets: E. carinatus replicate, B. arietans replicate, D. russelii replicate]
