# Supplementary material for: Protease Activity Profiling of Snake Venoms Using High-Throughput Peptide Screening
Source: Toxins (Basel). 2019 Mar 19;11(3):170. doi: 10.3390/toxins11030170 (PMC6468401; doi:10.3390/toxins11030170)
Supplement: Supplementary file 1 [file toxins-11-00170-s001.zip › toxins-463104-final-supplementary/File S3.xlsx]

## Sheet: Sheet1
Well	B. gabonica	B. arietans	N. nigricollis	D. russelii	B. asper	E. carinatus	E. carinatus +PT	B. asper + PT	B. arietans + PT	B. asper replicate	E. carinatus replicate	B. arietans replicate	D. russelii replicate
A1	1e-05	3.58778	1e-05	1e-05	1e-05	0.289107	2.34346	1e-05	1e-05	1e-05	0.403208	2.15253	1e-05
A2	1e-05	0.695572	1e-05	1e-05	0.492093	0.767456	1e-05	1e-05	1e-05	0.932471	1.01602	0.716698	0.456967
A3	1e-05	1e-05	1e-05	1e-05	1e-05	1e-05	1e-05	1e-05	1e-05	0.117207	0.02137	1e-05	1e-05
A4	0.0399135	0.313217	1e-05	0.0131949	0.549967	2.35031	4.84754	1.03609	1.11057	1.34053	3.15676	0.34146	0.0283497
A5	1e-05	2.38293	1e-05	1e-05	0.392256	3.69291	15	1e-05	3.38852	0.699907	6.70437	1.29662	1e-05
A6	1e-05	0.963401	1e-05	1e-05	0.664402	0.804829	1e-05	1e-05	1e-05	0.843062	0.808105	0.665042	1e-05
A7	1e-05	0.0276074	1e-05	1e-05	1e-05	1.37516	7.85862	0.942072	1.09288	1e-05	2.15516	0.0249605	1e-05
A8	1e-05	0.459452	1e-05	1e-05	1.76321	1.20198	2.54827	1e-05	1e-05	2.30473	1.47975	0.485921	1e-05
A9	0.895927	3.32924	1e-05	0.551379	1e-05	7.394	15	1.16256	5.58791	1.18989	7.66117	2.40616	1.15497
A10	1e-05	1e-05	1e-05	1e-05	1e-05	1e-05	1e-05	1e-05	1e-05	0.955168	0.687408	1e-05	1e-05
A11	1e-05	0.525494	1e-05	1e-05	1e-05	3.50163	12.8398	1e-05	3.21564	0.0900037	3.84195	0.318593	1e-05
A12	1e-05	0.242499	1e-05	1e-05	0.279495	0.599624	1.03027	1e-05	1e-05	0.312821	0.527686	0.180725	1e-05
A13	1e-05	0.275552	1e-05	1e-05	0.4338	1e-05	1e-05	1e-05	1e-05	0.658082	0.18219	0.217373	1e-05
A14	0.396573	4.31704	1e-05	1e-05	1.2702	2.69024	2.40254	1e-05	1e-05	4.11407	2.52651	1.8965	1e-05
A15	0.539972	15	1e-05	0.0155327	1.2085	2.8043	1e-05	1e-05	1e-05	1.53783	2.57037	9.02234	1e-05
A16	0.495268	0.33251	1e-05	0.0614112	0.44285	2.33638	0.814523	1e-05	1e-05	0.661945	2.67439	0.141095	0.182518
A17	0.440786	0.665967	1.1213	0.110422	1.39798	1.17749	1e-05	1e-05	1e-05	1.3504	1.30548	0.564624	0.212209
A18	1e-05	0.286017	1e-05	1e-05	0.29973	0.876784	1e-05	1e-05	1e-05	0.321491	0.913026	0.19538	1e-05
A19	1.47917	1.28777	1.80947	1e-05	2.56067	0.778324	1e-05	1e-05	1e-05	2.89157	0.765802	0.608188	1e-05
A20	1e-05	0.281832	1e-05	1e-05	0.038253	0.181735	1e-05	1e-05	1e-05	0.0572164	0.1151	0.1604	0.0198667
A21	1e-05	1.68529	1e-05	0.673271	1e-05	3.59619	13.2526	1e-05	2.05434	1.33515	4.59656	0.79369	1.42919
A22	1e-05	0.629337	1e-05	1e-05	0.176622	0.301287	0.740038	0.757273	1e-05	0.505914	0.0841531	0.325356	1e-05
A23	1e-05	0.197322	1e-05	1e-05	1e-05	0.0169979	0.732321	1e-05	1e-05	0.0712598	0.0563631	0.0183805	0.0152191
A24	0.922289	2.0008	1e-05	1e-05	1.26864	1.57591	6.85196	1e-05	1e-05	2.33437	2.73126	1.05143	0.362554
B1	1e-05	0.85092	1e-05	1e-05	0.504519	0.648278	1e-05	1e-05	1e-05	0.695727	0.82295	0.581857	0.328162
B2	0.0783422	0.872022	1e-05	0.0110278	1e-05	1.27149	1e-05	0.10127	2.43174	0.0394335	1.56065	0.592539	0.135098
B3	0.0900792	0.206407	1e-05	1e-05	1.09639	0.0271379	1e-05	1e-05	1e-05	0.994694	0.0567076	0.0881741	0.0236843
B4	0.499642	1.20332	0.0146184	0.0271724	1.00255	0.24974	1e-05	1e-05	1e-05	1.28316	0.329887	0.837256	0.0383425
B5	0.0653941	0.985679	1e-05	0.0404506	1.20429	0.828087	1e-05	1e-05	1e-05	2.01403	1.07968	0.668902	0.0401142
B6	1e-05	1e-05	1e-05	1e-05	1e-05	1e-05	1e-05	1e-05	1e-05	1e-05	1e-05	1e-05	1e-05
B7	0.257031	0.497916	1e-05	0.0147261	0.234911	0.1589	1e-05	1e-05	1e-05	0.790521	0.470403	0.366553	0.025212
B8	1e-05	0.138513	1e-05	1e-05	1e-05	0.147054	1.19801	1e-05	1e-05	0.372978	0.40222	0.044714	1e-05
B9	0.0791776	0.513319	1e-05	1e-05	0.585203	0.528924	1e-05	1e-05	1e-05	1.05344	0.467898	0.205753	0.0215666
B10	1e-05	0.208863	1e-05	1e-05	1e-05	0.66289	1.41764	1e-05	1e-05	0.171534	1.1418	0.0358328	0.0139244
B11	1.88341	2.61028	1e-05	0.0526823	0.680673	0.313022	1e-05	1e-05	1e-05	1.29011	1e-05	1.8475	0.0646702
B12	1e-05	1e-05	1e-05	1e-05	1e-05	1e-05	1e-05	1e-05	1e-05	1e-05	0.0218284	1e-05	0.0149584
B13	1e-05	1e-05	1e-05	1e-05	1e-05	1e-05	1e-05	1e-05	1e-05	1e-05	1e-05	0.71621	1e-05
B14	1e-05	1e-05	7.47736e-05	1e-05	1e-05	1e-05	1e-05	1e-05	1e-05	0.0121968	0.018553	0.0111703	1e-05
B15	0.48017	2.15679	2.22498	1e-05	0.419199	1.34745	1e-05	1e-05	1e-05	0.419622	1.25774	1.54595	1e-05
B16	0.134125	0.58589	1e-05	1e-05	0.164917	0.0225452	1e-05	1e-05	1e-05	0.223272	0.0270923	0.513962	1e-05
B17	1e-05	15	1e-05	0.0176407	0.190937	15	15	0.333933	7.26247	0.822187	11.8069	2.55768	0.0498469
B18	0.307939	1.15938	1e-05	1e-05	0.391774	1e-05	1e-05	1e-05	1e-05	1.1894	0.227646	0.480775	0.0161306
B19	1e-05	0.100066	1e-05	1e-05	1e-05	3.585	13.9327	0.336793	1.26842	0.0667964	2.79981	0.0458422	1e-05
B20	1e-05	0.297158	1e-05	1e-05	0.0144985	1.38436	3.96608	1e-05	1e-05	0.456966	2.2969	0.0293949	1e-05
B21	0.188272	1e-05	7.38504e-05	1e-05	0.0327203	0.22036	0.790325	1e-05	1e-05	0.0517502	0.0512336	1e-05	1e-05
B22	1e-05	0.223272	1e-05	1e-05	0.505199	1.49277	6.89483	1e-05	0.1568	5.72087	2.94969	0.037854	1e-05
B23	1.25413	5.48812	1e-05	0.105855	0.0767967	3.43162	7.22681	2.47643	6.80029	1.62417	3.71657	2.91532	0.367351
B24	1.54064	4.00439	1e-05	0.902146	6.13762	0.760893	1e-05	1e-05	1e-05	10.8343	0.32172	2.1334	0.950184
C1	0.312928	0.916156	1e-05	1e-05	1.15587	0.41419	1e-05	1e-05	1e-05	1.63884	0.276893	0.555893	0.0189319
C2	1.02003	0.720205	1e-05	0.359316	0.583912	0.488372	1e-05	1e-05	1e-05	1.1728	0.294615	0.294463	0.572072
C3	0.0393307	0.0224488	3.87709e-05	0.0192635	0.0844082	1e-05	1e-05	1e-05	1e-05	0.457656	0.0270434	0.0177507	0.0339303
C4	0.159046	2.00504	0.679659	1e-05	2.48184	0.491296	1e-05	1e-05	1e-05	2.24601	0.449619	1.42666	1e-05
C5	1e-05	0.305496	1e-05	1e-05	0.031793	0.483474	0.546377	1e-05	1e-05	0.154497	0.749882	0.0655372	1e-05
C6	1e-05	1e-05	1e-05	1e-05	1e-05	1e-05	1e-05	1e-05	1e-05	1e-05	1e-05	1e-05	1e-05
C7	0.420588	0.95608	1e-05	0.1645	0.338079	0.148086	1e-05	1e-05	1e-05	0.772893	0.315664	0.245773	0.178003
C8	1e-05	0.437424	1e-05	0.147396	0.492084	1.62071	1.27759	1e-05	1e-05	1.51378	2.7951	0.211243	0.912954
C9	1e-05	0.516509	1e-05	0.0193494	0.402148	0.452884	1e-05	1e-05	1e-05	1.02958	0.598422	0.357617	0.0803577
C10	1.51533	0.538758	1e-05	1.35486	2.22384	0.214165	1e-05	1e-05	1e-05	2.90558	0.174611	0.430966	1.5042
C11	1e-05	0.0391349	1e-05	1e-05	1.05361	0.0798855	1e-05	1e-05	1e-05	1.36706	0.0345847	0.03131	0.0241329
C12	0.549419	0.475746	1e-05	1e-05	0.403376	0.946952	1e-05	1e-05	1e-05	0.629202	0.820657	0.778654	1e-05
C13	0.718448	1.04995	1e-05	0.583935	1.20737	1.63739	1e-05	1e-05	1e-05	2.2553	2.10626	0.556873	0.655821
C14	0.195479	1.25774	1e-05	0.104898	0.491369	0.186598	0.139034	1e-05	1e-05	0.718003	0.158477	0.704624	0.191355
C15	0.834909	1.58287	1e-05	2.13822	1.73163	0.0908486	1e-05	1e-05	1e-05	2.85533	0.113604	1.1502	1.94619
C16	0.777175	1.79588	1e-05	0.400795	0.50934	0.693993	2.58082	1e-05	0.228006	2.36491	1.33399	0.658097	1.06187
C17	1e-05	2.92589	1e-05	0.460192	1.52566	0.358127	1e-05	1e-05	1e-05	3.10334	0.304029	1.23253	0.58588
C18	1e-05	1e-05	1e-05	1e-05	1e-05	1e-05	1e-05	1e-05	1e-05	1e-05	1e-05	1e-05	1e-05
C19	0.759237	5.9945	1e-05	0.0125595	2.60095	1.03384	1e-05	1e-05	1e-05	6.07003	0.948071	4.42244	0.0172596
C20	0.130387	1.80181	1e-05	1e-05	0.206362	1.72025	15	2.1908	4.59656	4.38957	4.23561	0.965037	0.0311432
C21	1.79199	4.36016	1e-05	0.631996	4.35028	3.6885	1e-05	1e-05	1e-05	6.77396	4.07904	2.32742	0.898614
C22	1e-05	0.187391	1e-05	1e-05	1e-05	1e-05	0.851373	1e-05	1e-05	0.386122	0.0320296	0.0223752	0.0137034
C23	1e-05	0.0144198	1.48293e-05	1e-05	0.84449	0.214455	0.427188	1e-05	1e-05	3.7773	0.312591	0.017606	1e-05
C24	1e-05	1e-05	1e-05	1e-05	1e-05	0.223664	1e-05	1e-05	1e-05	0.585966	0.159594	1e-05	1e-05
D1	1e-05	0.274465	1e-05	1e-05	0.228178	0.256858	0.902229	1e-05	1e-05	0.491777	0.415782	0.0414341	1e-05
D2	1e-05	0.122341	3.2002e-05	1e-05	0.24041	0.779243	1e-05	1e-05	1e-05	0.580277	1.54786	0.0288781	0.0161741
D3	0.0440947	0.244618	1e-05	0.0494338	0.162727	0.742272	0.981265	1e-05	1e-05	0.51401	1.57119	0.0893917	0.085519
D4	1e-05	1.01309	1e-05	1e-05	1.40883	0.0322869	1e-05	1e-05	1e-05	1.93334	0.0589257	0.469099	1e-05
D5	0.0982911	2.21662	0.10804	0.0137332	0.609201	0.0280362	1e-05	0.0213793	1e-05	1.25765	0.0635457	1.53074	0.0245248
D6	0.482399	4.60574	1e-05	0.0125601	1.59929	0.815612	1e-05	1e-05	1e-05	3.00719	1.54537	1.78728	0.0234039
D7	0.85908	6.97786	0.735669	0.0291615	10.1653	1.70522	1e-05	0.0733457	1e-05	8.99774	2.16913	3.31503	0.0383947
D8	0.306168	0.130748	0.0593794	0.0260297	0.299351	0.718793	1.14192	0.0779324	1e-05	0.492339	0.896895	0.064829	0.0456433
D9	1e-05	1e-05	1e-05	1e-05	1e-05	0.0454891	0.220567	1e-05	1e-05	1.27598	0.0768132	1e-05	0.0178994
D10	1e-05	1e-05	1e-05	1e-05	1e-05	1e-05	1e-05	1e-05	1e-05	0.0148872	1e-05	1e-05	1e-05
D11	0.127744	0.0142326	0.0254222	0.0402799	0.191594	0.194219	1e-05	1e-05	1e-05	0.273338	0.470817	1e-05	0.068006
D12	1e-05	1.46285	1e-05	1e-05	1.10673	1.51824	1e-05	1e-05	1e-05	1.16037	1.12293	1.43229	1e-05
D13	1e-05	0.459177	1e-05	0.0490362	0.0232871	0.154306	1.26182	1e-05	1.02936	0.142246	0.396542	0.0810443	0.0839757
D14	1e-05	1e-05	1e-05	1e-05	1e-05	0.224112	1e-05	1e-05	1e-05	0.106392	0.469893	1e-05	0.0136941
D15	0.630265	2.03853	3.76899	1e-05	3.39071	0.37351	1e-05	1e-05	1e-05	2.94971	0.213469	1.47164	1e-05
D16	1e-05	0.800394	1e-05	1e-05	0.310539	0.315459	1e-05	1e-05	1e-05	0.724612	0.391936	0.362756	1e-05
D17	0.13839	1.14725	1e-05	3.13583	1.05738	0.0295325	1e-05	1e-05	1e-05	1.79368	0.0468608	0.311682	0.0231564
D18	0.165522	0.857714	1e-05	0.0149515	0.369085	0.302183	1.0149	1e-05	1e-05	1.36781	0.422215	0.428617	0.0383191
D19	2.07832	6.08074	1e-05	0.385683	1.08714	0.262149	0.428397	1e-05	1e-05	1.93305	0.134934	2.63906	0.613755
D20	2.62019	8.99174	1.65465	0.0585235	2.81852	1.85007	1e-05	1e-05	1e-05	3.21425	1.79148	8.3667	0.0219329
D21	1e-05	0.63175	1e-05	1e-05	1e-05	1e-05	1e-05	1e-05	1e-05	0.453502	1e-05	0.164612	1e-05
D22	0.529931	1.10423	1e-05	1e-05	1.14859	2.18299	1e-05	1e-05	1e-05	3.33498	2.94807	0.556187	0.0163027
D23	0.09355	0.975414	0.444866	1e-05	1.00271	0.52361	1e-05	1e-05	1e-05	1.57816	0.457612	0.581476	1e-05
D24	0.0356275	0.760967	1e-05	1e-05	0.64606	0.412126	1e-05	1e-05	1e-05	1.23802	0.50553	0.501611	0.0172939
E1	0.661895	2.24653	1e-05	1e-05	1.83422	0.307917	0.535868	1e-05	1e-05	1.74579	0.214326	1.66843	1e-05
E2	0.678016	6.91118	0.212288	0.027425	3.0724	0.412704	1e-05	1e-05	1e-05	2.8781	0.351623	2.3386	0.0642462
E3	0.995357	15	0.186769	1.00891	4.38168	7.24153	1e-05	1e-05	1e-05	9.20314	7.39033	5.04713	1.59455
E4	0.919022	1.22513	0.840546	1e-05	1.53552	1.27741	1e-05	1e-05	1e-05	1.00859	1.182	1.00241	1e-05
E5	0.484906	1.77514	4.56611	1e-05	0.920803	0.876465	1e-05	1e-05	1e-05	0.56759	0.892595	1.1058	1e-05
E6	1e-05	0.0194893	1e-05	1e-05	0.503085	0.623402	1.22251	1e-05	1e-05	0.888409	0.853307	0.0755785	0.0270668
E7	0.110096	0.976813	1.10794	1e-05	0.698564	0.565224	1e-05	1e-05	1e-05	0.575692	0.494388	0.497092	1e-05
E8	0.12339	0.0604871	0.0599525	0.0185999	0.557792	2.67176	1e-05	1e-05	1e-05	1.13745	3.48345	0.0546803	0.0353757
E9	1e-05	1.30926	1e-05	1e-05	0.197879	2.20389	2.08524	1e-05	1.24416	0.716477	2.29837	0.620735	1e-05
E10	0.308263	3.05448	1e-05	0.273543	0.957475	6.5891	15	4.03957	5.11263	2.53608	11.2394	1.74281	0.874457
E11	1.10458	2.28629	1e-05	0.150544	2.0347	4.64683	15	4.80584	3.72292	3.06062	5.5326	1.03985	0.107651
E12	1e-05	1e-05	7.32372e-05	1e-05	1e-05	1e-05	1e-05	1e-05	1e-05	1e-05	1e-05	1e-05	1e-05
E13	0.0892562	0.161794	0.0248151	0.0335948	1.02157	2.18939	0.0368966	1e-05	1e-05	1.02979	2.706	0.0777391	0.0576088
E14	0.15444	15	0.903758	1e-05	0.989135	0.601197	1e-05	1e-05	1e-05	1.79035	0.502241	4.22813	1e-05
E15	1e-05	0.397667	1e-05	1e-05	1e-05	1e-05	1e-05	1e-05	1e-05	1e-05	1e-05	0.133765	1e-05
E16	3.19336	8.40552	0.252072	0.0447094	0.885137	0.537715	1e-05	1e-05	1e-05	1.414	0.672199	3.37102	0.0567084
E17	1e-05	1e-05	1e-05	1e-05	1e-05	0.0211079	0.0295929	1e-05	1e-05	0.0572143	0.0657197	0.0160431	1e-05
E18	1e-05	1e-05	3.32364e-05	1e-05	1e-05	1e-05	1e-05	1e-05	1e-05	1e-05	1e-05	1e-05	1e-05
E19	0.129684	0.170899	1e-05	0.0690472	0.0398641	2.0452	1.21719	1e-05	0.0893903	0.223404	2.56157	0.0829732	0.0194711
E20	0.328159	0.851965	1e-05	0.0239101	0.283777	1.79005	1.67832	1e-05	0.058944	2.17083	3.45362	0.341826	0.134519
E21	1e-05	0.101679	1e-05	1e-05	0.0341601	1e-05	0.510984	1e-05	1e-05	0.688122	0.0470845	0.0322357	0.0141711
E22	1e-05	1e-05	1e-05	1e-05	1e-05	1e-05	1.41698	1e-05	1e-05	1e-05	0.213431	1e-05	1e-05
E23	0.42547	8.16986	0.310667	1e-05	11.9006	1.57107	1e-05	1e-05	1e-05	10.3628	1.62754	7.21582	1e-05
E24	1e-05	0.689185	1e-05	1e-05	0.169388	0.307327	1.17456	1e-05	1e-05	0.70084	0.236192	0.27859	0.29778
F1	1e-05	0.321357	1e-05	1e-05	0.24491	1e-05	1e-05	1e-05	1e-05	0.693181	0.104697	0.130418	1e-05
F2	1e-05	1e-05	1e-05	1e-05	1e-05	1e-05	1e-05	1e-05	1e-05	1e-05	1e-05	0.0167206	1e-05
F3	1e-05	0.432421	1e-05	0.399554	0.787916	1e-05	1e-05	1e-05	1e-05	0.864209	0.513474	0.378739	1e-05
F4	0.0177703	0.259095	1e-05	1e-05	0.884576	2.34419	1e-05	1e-05	1e-05	1.07886	2.77988	0.129158	1e-05
F5	1e-05	1.61607	1e-05	0.0142363	0.0255594	0.102487	2.00125	1e-05	0.600724	0.717303	0.701085	0.597867	0.0313534
F6	0.0487823	0.599069	1.09223	1e-05	0.169824	0.495361	0.0402793	1e-05	1e-05	0.209933	0.596877	0.336876	1e-05
F7	1e-05	0.0285128	1e-05	0.206645	0.292631	0.866653	1e-05	1e-05	1e-05	0.655454	1.39347	0.0200699	0.33378
F8	1e-05	0.0128913	1e-05	0.684252	1e-05	1.11484	1e-05	1e-05	1e-05	0.466393	1.34492	1e-05	0.963262
F9	1e-05	1e-05	1e-05	1e-05	1e-05	1e-05	1e-05	1e-05	1e-05	1e-05	1e-05	1e-05	1e-05
F10	1e-05	1e-05	1e-05	1e-05	1e-05	0.775074	0.22365	1e-05	1e-05	0.0653342	1.09614	1e-05	0.0238819
F11	0.0481447	0.194826	0.268747	0.05632	0.196165	0.107453	1e-05	1e-05	1e-05	0.134591	0.140055	0.0999117	0.0668407
F12	0.369534	2.66718	1.96897	1e-05	8.74071	7.99315	1e-05	1e-05	1e-05	5.72875	5.71775	2.22393	1e-05
F13	1e-05	1e-05	1e-05	1e-05	1e-05	1e-05	1e-05	1e-05	1e-05	1e-05	1e-05	1e-05	1e-05
F14	1e-05	0.137783	1e-05	0.0459676	0.041497	1.32265	4.18422	0.841988	1e-05	0.433157	1.18739	0.0452983	0.017433
F15	0.0145527	0.13994	1e-05	0.0122153	1e-05	0.444268	0.807913	1e-05	1e-05	0.196857	1.10977	0.0233171	0.0281755
F16	0.755598	4.61269	0.396401	0.0316253	2.07475	1.5419	1.45517e-05	1e-05	1e-05	6.34893	1.01991	3.73569	0.0472922
F17	1e-05	1e-05	1e-05	1e-05	1.16074	1e-05	1e-05	1e-05	1e-05	3.00152	0.0142566	1e-05	0.0133821
F18	1e-05	1e-05	1e-05	1e-05	1e-05	1e-05	1e-05	1e-05	1e-05	1e-05	1e-05	1e-05	1e-05
F19	0.288863	0.9551	1e-05	1e-05	1e-05	0.0814594	1.75371	1.38864	1.66511	0.790198	0.383801	0.425098	1e-05
F20	0.604447	0.938736	1e-05	1e-05	0.0284551	0.176776	2.09224	3.29577	1.16369	1.27709	0.618522	0.416196	1e-05
F21	1e-05	1e-05	1e-05	1e-05	1.44498	1.90811	1e-05	1e-05	1e-05	4.25139	2.18572	1e-05	1e-05
F22	0.728297	1.24353	1e-05	0.0375882	2.2378	0.138489	0.827978	0.0138247	1e-05	2.90082	0.209184	0.587423	0.0703293
F23	1e-05	0.746522	1e-05	1e-05	1e-05	1e-05	1e-05	1e-05	1e-05	0.251807	0.012505	0.547873	0.0177454
F24	1e-05	1e-05	1e-05	1e-05	1e-05	1e-05	1e-05	1e-05	1e-05	1e-05	0.427858	1e-05	1e-05
G1	1e-05	0.517067	0.115117	0.0145704	0.756356	0.0528417	1e-05	1e-05	1e-05	0.824948	0.0825726	0.171798	0.0195996
G2	1e-05	1e-05	1e-05	1e-05	1e-05	1e-05	1e-05	1e-05	1e-05	1e-05	1e-05	1e-05	1e-05
G3	0.290939	1.72427	1e-05	1e-05	4.62059	2.14548	1e-05	1e-05	1e-05	3.65009	2.56118	1.21189	1e-05
G4	1e-05	0.0888448	0.0202289	0.0321172	0.365716	0.273318	0.13381	1e-05	1e-05	0.774326	0.400918	0.0268189	0.0374405
G5	1e-05	0.0889318	0.332401	0.0131349	1.80583	1.70988	1e-05	1e-05	1e-05	1.85539	2.31331	0.075859	0.0303036
G6	1.4263	0.974657	1e-05	0.25518	1.08665	1.80368	2.1293	0.0141051	1e-05	1.97942	2.57393	0.675378	0.187893
G7	1e-05	0.025091	1e-05	0.031788	1e-05	0.0825485	1.18586	0.0984223	0.0100715	0.0330326	0.13479	0.0225962	0.0657978
G8	0.0127828	0.0575179	0.0396057	0.0135572	0.0321479	1.83783	2.2454	0.0262414	1e-05	0.0611805	1.89746	0.0566968	0.0235031
G9	1e-05	1.54136	1e-05	1e-05	1e-05	1e-05	1e-05	1e-05	1e-05	1.55124	1e-05	2.00913	1e-05
G10	1e-05	1e-05	1e-05	1e-05	1e-05	1e-05	1e-05	1e-05	1e-05	1e-05	1e-05	1e-05	1e-05
G11	0.028939	0.0215062	1e-05	0.0347681	0.112436	0.0181155	1e-05	1e-05	1e-05	0.402004	0.033145	0.0190025	0.0812743
G12	1e-05	1e-05	1e-05	2.05323e-05	1e-05	0.329469	0.426828	1e-05	1e-05	0.0250972	0.366439	1e-05	1e-05
G13	1e-05	0.0910967	1e-05	1e-05	1e-05	0.0209646	1e-05	1e-05	1e-05	0.0622332	0.0466289	0.0364658	1e-05
G14	1e-05	0.303194	1e-05	1e-05	0.106945	0.798421	1.21569	1e-05	1e-05	0.371835	0.926642	0.221706	0.0140736
G15	1e-05	0.0294567	1e-05	1e-05	1e-05	0.897958	8.86274	0.587756	1.50975	0.0454026	1.72635	0.0275158	1e-05
G16	1e-05	0.0368369	1e-05	1e-05	0.211272	1e-05	1e-05	1e-05	1e-05	1.31457	0.0341474	0.0135962	1e-05
G17	0.706191	0.656026	1e-05	0.0233338	0.0654756	2.24379	15	1.58298	2.39618	1.31668	3.15938	0.099722	0.0462632
G18	0.0931361	0.17187	1e-05	0.0185724	1.76412	0.115212	1e-05	1e-05	1e-05	4.5001	0.0277971	0.0321902	0.02533
G19	0.367731	0.174974	1e-05	1e-05	0.0334109	0.193134	1e-05	1e-05	1e-05	1.00241	0.0752492	0.0640657	1e-05
G20	0.347766	3.57575	1e-05	1e-05	1.38775	0.362115	1e-05	1e-05	1e-05	2.87204	0.479841	1.36367	1e-05
G21	0.206039	0.0137818	0.0146009	0.0652241	0.305093	1e-05	1e-05	1e-05	1e-05	0.44022	1e-05	0.0201511	0.0276723
G22	1e-05	0.0445671	1e-05	0.0676252	1e-05	2.257	9.55662	0.480448	1.9639	0.0393643	3.9864	0.0552635	0.0425624
G23	1e-05	1e-05	1e-05	1e-05	0.150844	0.812201	1.82503	1e-05	1e-05	0.328919	1.21981	0.0987816	1e-05
G24	1e-05	0.19569	1e-05	1e-05	1e-05	2.78441	15	0.917157	2.7863	0.0484733	3.96784	0.0976498	1e-05
H1	0.0421874	0.272617	1e-05	1e-05	0.326724	3.34873	5.45637	0.67863	1.99851	0.672806	4.06138	0.727463	0.0235101
H2	1e-05	1e-05	1.48293e-05	1e-05	1e-05	1e-05	1e-05	1e-05	1e-05	1e-05	1e-05	1e-05	1e-05
H3	1e-05	0.0381878	1e-05	1e-05	0.0201918	0.163826	4.37112	0.121259	0.632374	0.0567744	0.78861	0.0275388	0.0201074
H4	1e-05	1e-05	1e-05	1e-05	1e-05	1e-05	1e-05	1e-05	1e-05	1e-05	1e-05	1e-05	1e-05
H5	1e-05	1e-05	1e-05	1e-05	0.0346514	1e-05	1e-05	1e-05	1e-05	0.212141	1e-05	1e-05	1e-05
H6	0.058211	1.35209	1e-05	1.4487	0.208357	2.21009	4.39414	0.969832	2.40454	1.29534	2.58703	0.509884	1.9466
H7	0.16892	2.17816	1e-05	0.330523	0.293512	1.33725	7.00217	1.28673	3.50094	1.39035	2.44362	1.27393	0.710787
H8	1e-05	1e-05	1e-05	1e-05	1e-05	1e-05	1e-05	1e-05	1e-05	1e-05	1e-05	1e-05	1e-05
H9	1e-05	1e-05	1e-05	1e-05	1e-05	1e-05	1e-05	1e-05	1e-05	1e-05	1e-05	1e-05	1e-05
H10	0.638259	1.01648	1e-05	1e-05	0.0888006	0.0181519	1e-05	1e-05	1e-05	0.909507	0.0366013	0.209865	1e-05
H11	1e-05	1e-05	1e-05	1e-05	1e-05	2.00783	15	2.21046	2.43637	0.401773	1e-05	0.0120022	1e-05
H12	0.965556	2.27764	1e-05	1e-05	0.0587029	3.48615	10.4627	2.64828	1.55552	1.21339	3.6401	1.11546	0.0272997
H13	1.13555	5.32975	0.331312	0.0395583	2.65944	1.89682	1e-05	1e-05	1e-05	3.48162	2.36741	2.26089	0.0466718
H14	0.972103	15	1e-05	1e-05	1.26426	1.09111	1e-05	1e-05	1e-05	2.55921	1.34643	3.60653	0.598587
H15	1e-05	1e-05	1e-05	1e-05	1e-05	1e-05	1e-05	1e-05	1e-05	1e-05	1e-05	1e-05	1e-05
H16	1e-05	1e-05	1e-05	1e-05	1e-05	1e-05	1e-05	1e-05	1e-05	1e-05	1e-05	1e-05	1e-05
H17	0.482877	3.57567	1e-05	1e-05	1.5184	0.0530975	1e-05	1e-05	1e-05	3.2935	0.0568396	1.47938	1e-05
H18	1e-05	1e-05	1e-05	1e-05	1e-05	1e-05	1e-05	1e-05	1e-05	1e-05	1e-05	1e-05	1e-05
H19	2.59195	4.2358	0.0127303	0.159062	4.0497	4.66818	2.86739	1e-05	1e-05	12.5525	3.61559	3.30365	0.371296
H20	1e-05	1e-05	1e-05	1e-05	1e-05	1e-05	1e-05	1e-05	1e-05	1e-05	1e-05	1e-05	1e-05
H21	1e-05	1e-05	1e-05	1e-05	1e-05	1e-05	1e-05	1e-05	1e-05	1e-05	1e-05	1e-05	1e-05
H22	1e-05	1e-05	1e-05	1.42026	1e-05	0.713102	1e-05	1e-05	1e-05	7.39066	0.781209	1.70129	2.29449
H23	1e-05	1.03785	1e-05	1e-05	0.108876	0.111662	1e-05	1e-05	1e-05	1.24414	0.123543	0.335698	1e-05
H24	1e-05	1e-05	1e-05	1e-05	1e-05	1e-05	1e-05	1e-05	1e-05	1e-05	1e-05	1e-05	1e-05
I1	0.0260982	0.719507	1e-05	0.0160258	2.15038	0.666982	1e-05	1e-05	1e-05	4.94486	0.606904	0.52315	0.0192333
I2	0.0360947	1.64194	1e-05	1e-05	0.930689	0.404468	0.772957	1e-05	1e-05	1.77242	0.538504	0.797638	1e-05
I3	0.0377081	3.04335	0.0176181	0.0333368	1.20161	1.69956	1e-05	1e-05	1e-05	5.83489	1.66416	1.58691	0.0291023
I4	1e-05	0.0326141	1e-05	1e-05	0.258447	0.0486967	1e-05	1e-05	1e-05	1.05125	0.0326904	0.0180787	0.0198728
I5	0.0179291	0.25946	8.86263e-05	1e-05	0.23679	2.39233	4.69858	0.817634	1.8809	0.712998	3.15908	0.046083	0.017315
I6	1e-05	1e-05	1e-05	1e-05	0.378332	1e-05	1e-05	1e-05	1e-05	0.433226	0.0129548	1e-05	1e-05
I7	0.031552	0.273079	1e-05	1e-05	0.440923	0.38237	1e-05	1e-05	1e-05	0.143216	0.306382	0.102695	1e-05
I8	1e-05	0.22017	0.343089	5.05217e-05	0.0203668	0.261092	1e-05	1e-05	1e-05	0.253675	0.458588	0.138762	0.021783
I9	1e-05	0.0238316	2.58491e-05	1e-05	1e-05	0.242261	1e-05	1e-05	1e-05	0.0181109	0.213888	0.0162557	1e-05
I10	0.9907	3.24404	0.548351	0.0276662	3.78249	0.39261	1e-05	1e-05	1e-05	4.44933	0.477114	1.65571	0.0447529
I11	1e-05	1e-05	1e-05	1e-05	2.74391	1.2096	1e-05	1e-05	1e-05	3.02116	1.3636	2.24068	1e-05
I12	0.944024	1.78372	1e-05	1.07745	1.23793	0.066322	5.19264e-05	1e-05	1e-05	2.60892	0.163539	0.773014	1.32027
I13	1e-05	0.176149	1e-05	0.0142184	1e-05	0.459791	1.81883	1e-05	1e-05	0.409818	0.97323	1e-05	0.031782
I14	1e-05	1e-05	1e-05	1e-05	0.506692	1e-05	1e-05	1e-05	1e-05	1.46942	1e-05	1e-05	1e-05
I15	1e-05	1e-05	1e-05	1e-05	1e-05	1e-05	1e-05	1e-05	1e-05	0.0144185	1e-05	1e-05	1.08739e-05
I16	0.826079	0.610873	0.0189054	0.0192285	0.696575	1.25046	1e-05	1e-05	1e-05	1.40603	1.07692	0.262601	0.0253468
I17	1e-05	0.385493	1e-05	1e-05	0.156423	0.0318288	0.715349	2.90649	0.113422	0.895858	0.382395	1e-05	0.0182312
I18	0.758848	4.48769	1e-05	0.047521	6.36434	0.686363	1e-05	1e-05	1e-05	10.9235	0.720208	2.0841	0.0523051
I19	1e-05	0.239468	1e-05	0.0372654	0.19607	0.0130156	1e-05	15	1e-05	1.37154	0.0539275	0.314357	0.0936522
I20	0.0242704	0.040437	0.0161346	0.0180727	0.019313	0.2884	1.13421	1e-05	1e-05	0.0657239	0.605702	0.0248688	0.0246551
I21	1e-05	1.08065	1e-05	1e-05	1e-05	1e-05	1e-05	1e-05	1e-05	0.673514	0.0631612	0.454505	1e-05
I22	0.180182	0.758586	1e-05	0.0228742	0.810868	0.507854	1e-05	1e-05	1e-05	1.70472	0.833747	0.419432	0.0303675
I23	1e-05	1.17622	1e-05	1e-05	0.668082	0.8631	1e-05	1e-05	3.38204	1.51771	1.63327	0.46494	1e-05
I24	0.427275	1.65058	1e-05	0.268303	3.20537	1.7594	1e-05	1e-05	1e-05	0.693035	2.53231	1.10994	0.465578
J1	0.621401	1.21668	1e-05	1e-05	1.29424	0.989083	1e-05	1e-05	1e-05	5.89825	1.04207	0.991362	1e-05
J2	1e-05	0.0133791	1e-05	1e-05	0.0125507	0.427881	1e-05	0.0181318	0.0177264	0.0275356	1.02221	0.0144704	1e-05
J3	1e-05	0.0152261	1e-05	1e-05	0.238584	0.239166	1e-05	1e-05	1e-05	0.733247	0.487323	1e-05	1e-05
J4	1e-05	1e-05	1e-05	1e-05	1e-05	1e-05	1e-05	1e-05	1e-05	0.0265085	1e-05	1e-05	1e-05
J5	1e-05	0.0427637	1e-05	0.0393357	0.0218129	1e-05	1e-05	1e-05	1e-05	0.235267	0.0235282	0.0157075	0.0479169
J6	1e-05	1e-05	1e-05	1e-05	1e-05	1e-05	1e-05	1e-05	1e-05	1e-05	1e-05	1e-05	1e-05
J7	0.287769	0.710994	1e-05	1e-05	2.10194	4.44437	1e-05	1e-05	1e-05	3.02097	6.24306	0.240477	0.0119758
J8	1e-05	1.155	1e-05	1e-05	1e-05	1.82978	1e-05	1e-05	1e-05	1.67337	2.11921	0.533398	1e-05
J9	0.481248	1.79783	1e-05	1e-05	1.30624	0.874555	0.781758	0.161144	1e-05	2.07206	1.2452	1.26677	0.0172407
J10	0.828877	1.22781	1e-05	0.0316206	1.92631	2.00612	2.91851	1e-05	1e-05	1.77766	1.24122	1.0515	0.0478248
J11	1e-05	1e-05	1e-05	1e-05	1e-05	1e-05	1e-05	1e-05	1e-05	1e-05	1e-05	1e-05	1e-05
J12	1.41246	15	1.47662	0.0398708	7.18624	4.0418	1e-05	1e-05	1e-05	6.60515	6.07505	5.15817	1e-05
J13	1.43721	12.7674	3.09326	1e-05	9.80487	2.85506	1e-05	1e-05	1e-05	7.72057	3.70148	3.96853	0.0175603
J14	0.0699346	0.160165	8.86215e-05	1e-05	0.796267	1e-05	1e-05	1e-05	1e-05	1.20211	0.0387399	0.0518678	1e-05
J15	0.787462	3.09893	0.713462	0.104791	1.76082	4.73527	4.71399	4.83065	1e-05	6.99286	2.02934	2.01365	0.0506964
J16	2.27275	15	0.0153712	0.550758	1.19737	1.14983	1e-05	1e-05	1e-05	4.11795	1.10761	3.55089	0.46086
J17	0.130865	1.6937	1e-05	0.0710399	1.56981	0.216115	2.5359e-05	1e-05	1e-05	2.69409	0.0702146	0.507678	0.0255789
J18	1e-05	1.19737	1e-05	1e-05	0.429943	0.622561	1e-05	1e-05	1e-05	1.11874	0.539715	0.766226	1e-05
J19	1e-05	1e-05	1e-05	1e-05	1e-05	1e-05	1e-05	1e-05	1e-05	1e-05	1e-05	1e-05	1e-05
J20	1e-05	1e-05	1e-05	1e-05	1e-05	1e-05	1e-05	1e-05	1e-05	0.728547	1e-05	1e-05	1e-05
J21	1e-05	0.0150436	1e-05	0.011639	0.036211	0.121852	1.30505	2.40747	1.49226	0.554344	0.241728	0.0192741	0.02824
J22	0.0216131	0.575127	1e-05	0.147121	0.378408	1.89979	1.59353	1e-05	0.813169	1.5927	2.88001	0.146492	0.0385193
J23	1e-05	1e-05	1e-05	1e-05	1e-05	1e-05	1e-05	1e-05	1e-05	1e-05	1e-05	1e-05	1e-05
J24	1e-05	0.367684	1e-05	1e-05	1.96837	5.62583	1e-05	1e-05	1e-05	3.53926	9.25918	0.293179	1e-05
K1	1e-05	1e-05	1e-05	1e-05	1e-05	1e-05	1e-05	1e-05	1e-05	0.220787	1e-05	1e-05	1e-05
K2	1e-05	2.60862	1.58702	1e-05	1e-05	1e-05	1e-05	1e-05	1e-05	0.380579	1e-05	1.7007	1e-05
K3	1e-05	0.437693	0.160312	0.157852	1.22363	0.261815	1e-05	1e-05	1e-05	2.32585	0.150626	0.285538	0.134366
K4	0.0301551	0.0455539	1e-05	1e-05	0.0419027	0.0799436	1.02989	0.163137	1e-05	0.272258	0.361826	0.0273513	0.0124227
K5	0.0231639	0.287323	1e-05	1e-05	1e-05	1e-05	1e-05	1e-05	1e-05	0.0366188	1e-05	0.22658	1e-05
K6	0.172332	0.973884	1e-05	1e-05	0.227896	0.0393443	0.811148	1.15326	1e-05	0.936278	0.370682	1e-05	1e-05
K7	0.341587	0.953165	1e-05	1e-05	0.995529	1.68454	1.09281	2.17115	1e-05	1.79255	1.28937	0.293587	0.0147165
K8	0.0312703	1e-05	1e-05	1e-05	0.134287	1e-05	0.355302	1.55207	1e-05	0.899588	0.0255273	1e-05	1e-05
K9	1e-05	1e-05	1e-05	1e-05	1e-05	1e-05	1e-05	1e-05	1e-05	1e-05	1e-05	1e-05	1e-05
K10	0.454331	5.05894	0.619289	0.194414	1.15037	0.669221	1e-05	1e-05	1e-05	2.75009	0.889505	3.58261	0.128188
K11	1e-05	0.0221024	1e-05	1e-05	0.0463438	0.0573902	1.05704	0.65105	1e-05	0.275883	0.0891794	0.0175858	1e-05
K12	0.0805244	1e-05	1e-05	0.13101	0.142188	0.0741288	1e-05	1e-05	1e-05	2.15154	0.0849639	1e-05	0.431216
K13	1e-05	0.58418	1e-05	1e-05	0.113547	1e-05	1e-05	1e-05	1e-05	0.376761	0.017624	0.393659	1e-05
K14	0.0669798	0.167322	1e-05	1e-05	0.231202	0.688332	1e-05	1e-05	1e-05	0.0403926	0.539515	0.0462957	1e-05
K15	1e-05	0.014902	1e-05	1e-05	1e-05	0.0519942	1e-05	1e-05	1e-05	0.0198016	0.0823075	1e-05	1e-05
K16	0.103962	1.76112	1e-05	0.018395	2.73388	2.88039	1e-05	1e-05	1e-05	4.6011	2.55294	0.9639	0.0155055
K17	0.839312	4.7673	1e-05	1e-05	0.760459	1e-05	1e-05	1e-05	1e-05	5.6308	0.107586	0.962408	1e-05
K18	0.180643	0.44954	1e-05	1e-05	0.266465	0.111676	1e-05	1e-05	1e-05	1.20166	0.242467	0.140174	1e-05
K19	0.112098	1e-05	1e-05	6.64182e-05	0.0247326	0.0254665	1e-05	1e-05	1e-05	0.0962558	0.0387675	1e-05	1e-05
K20	1e-05	0.0363689	1e-05	1e-05	0.550598	0.579971	1e-05	1e-05	1e-05	0.233336	0.447086	0.0333914	1e-05
K21	0.199583	0.362264	1e-05	1e-05	1e-05	0.0183184	1e-05	1e-05	1e-05	0.0376728	0.0287199	0.106525	1e-05
K22	0.462522	1.37669	1e-05	1e-05	1e-05	0.164027	1e-05	1e-05	1e-05	0.0639611	0.0391226	0.532437	1e-05
K23	1e-05	1.63491	1e-05	1e-05	0.268958	0.677223	1e-05	1e-05	1e-05	2.42983	1.04851	0.786205	1e-05
K24	1e-05	1e-05	1e-05	1e-05	1e-05	1.29026	1e-05	1e-05	1e-05	0.327648	1.58391	1e-05	1e-05
L1	0.0251012	0.378731	0.541826	0.0131651	0.0333126	0.0874823	1e-05	1e-05	1e-05	0.0383766	0.0525873	0.270548	0.0142051
L2	0.0493414	0.52581	1e-05	1e-05	9.84925	3.64551	1e-05	1e-05	1e-05	9.73335	5.4328	0.246372	0.0199677
L3	0.424342	1.39769	1e-05	0.0209177	3.86019	1.27927	1e-05	1e-05	1e-05	11.079	1.79372	0.926829	0.0284043
L4	1e-05	1e-05	1e-05	1e-05	1e-05	5.19264e-05	1e-05	1e-05	1e-05	6.52106e-05	1e-05	1e-05	1e-05
L5	0.359181	3.51733	0.31205	1e-05	1.22881	3.73347	1e-05	1e-05	1e-05	1.1619	0.549518	2.47142	1e-05
L6	1e-05	1.41835	1e-05	1e-05	1.41524	2.12243	0.0148838	1e-05	1e-05	2.83243	2.47409	0.593842	1e-05
L7	0.0370673	0.498638	0.0144613	1e-05	0.168469	0.368667	0.0893576	1e-05	1e-05	0.0668822	0.470505	0.717809	1e-05
L8	1e-05	0.0229067	1e-05	1e-05	0.0513036	0.323361	3.17455	1.06399	0.643764	0.391603	0.609792	0.0234381	1e-05
L9	0.356064	4.26255	1e-05	1e-05	2.42261	2.65266	1e-05	1e-05	1e-05	2.78593	3.46421	1.96313	1e-05
L10	1e-05	1e-05	1e-05	1e-05	1e-05	1e-05	1e-05	1e-05	1e-05	1e-05	1e-05	1e-05	1e-05
L11	0.958665	1.11901	1e-05	0.528198	12.5655	0.543991	1e-05	1e-05	1e-05	10.1126	0.760941	0.485618	0.0170784
L12	1e-05	1e-05	1e-05	1e-05	0.388536	1e-05	1e-05	1e-05	1e-05	0.273815	1e-05	1e-05	1e-05
L13	0.246544	0.529855	1e-05	1e-05	0.249644	0.0149918	1e-05	1e-05	1e-05	0.144772	0.0324261	0.090201	1e-05
L14	1e-05	1e-05	1e-05	1e-05	1e-05	1e-05	1e-05	1e-05	1e-05	1e-05	1e-05	1e-05	1e-05
L15	1e-05	1e-05	1e-05	0.0218523	0.0209892	0.0285022	0.113271	0.593384	0.0169878	0.0688108	0.0802638	1e-05	0.0466541
L16	1e-05	0.232275	1e-05	0.0291054	1e-05	0.0142182	1e-05	1e-05	4.65002e-05	1e-05	0.0333471	1e-05	0.0542148
L17	1e-05	1e-05	1e-05	0.0136074	1e-05	0.196417	1e-05	1e-05	1e-05	1e-05	0.857341	1e-05	0.023618
L18	0.0180587	0.028809	1e-05	1e-05	0.426167	0.161081	0.423857	0.253348	1e-05	0.779907	0.0374883	0.061715	0.0167099
L19	1e-05	1e-05	1e-05	1e-05	1e-05	1e-05	1e-05	1e-05	1e-05	1e-05	1e-05	1e-05	1e-05
L20	0.0614456	1e-05	7.4613e-06	1e-05	0.127928	0.260821	0.680696	1.61276	1e-05	0.895891	0.401408	1e-05	1e-05
L21	1e-05	0.300365	1e-05	1e-05	1e-05	0.387106	0.747966	1e-05	1e-05	0.150711	0.440353	0.221053	1e-05
L22	1e-05	1.26353	1e-05	1e-05	0.789975	0.494988	1e-05	1e-05	1e-05	1.51808	0.471244	0.664207	1e-05
L23	1e-05	1e-05	1e-05	1e-05	1e-05	1e-05	1e-05	1e-05	1e-05	1e-05	1e-05	1e-05	1e-05
L24	0.629456	0.444389	1e-05	1e-05	0.361797	0.650655	1e-05	1e-05	1e-05	0.557019	0.183955	0.24551	1e-05
M1	1e-05	0.44205	1e-05	1e-05	1e-05	0.470955	1e-05	1e-05	1e-05	0.290812	0.323811	0.204581	0.0515892
M2	0.0375664	0.422967	1e-05	0.799672	2.80384	1.0009	1e-05	1e-05	1e-05	3.77352	1.05978	0.331726	1.18548
M3	0.0316588	0.797934	1e-05	0.169581	1.59031	0.51527	0.772939	0.561743	0.348751	2.69802	0.878938	0.366389	0.495597
M4	1e-05	0.0241046	1e-05	0.0314589	0.0854052	0.0648456	0.0147888	1e-05	1e-05	0.25317	0.105082	0.0188753	0.0929968
M5	0.665164	0.462626	1e-05	0.0950728	0.0616113	0.198315	1.32832	0.0140538	0.449811	0.144422	0.387392	0.119629	0.214213
M6	0.396613	0.628581	1e-05	0.012272	0.256586	0.0661768	0.0128656	1e-05	1e-05	0.71692	0.10129	0.199823	0.0413945
M7	0.171878	2.0319	0.0249286	1.21998	2.21938	0.695962	0.303094	0.030467	1e-05	2.61569	1.13094	0.8317	1.5248
M8	0.0631156	0.727199	1e-05	1e-05	0.451823	2.25519	1e-05	1e-05	1e-05	0.833023	2.23157	0.198483	1e-05
M9	0.01341	0.0508879	1e-05	0.043	0.255081	0.98037	1e-05	1e-05	1e-05	0.796095	1.09123	0.0457361	0.069927
M10	0.750821	1.16166	1e-05	0.729516	1.09087	0.981082	1.76928	1e-05	1e-05	1.41789	0.91146	0.486778	0.983439
M11	0.401372	1.63432	1.21211	0.0190315	1.31788	0.751108	1e-05	1e-05	1e-05	1.88326	0.64218	0.765014	0.0292376
M12	0.0289352	0.267055	1e-05	0.0171411	0.45285	1.63328	1.32455	1e-05	1e-05	1.51093	1.55106	0.129693	0.034937
M13	1e-05	1e-05	1e-05	1e-05	1e-05	1e-05	1e-05	1e-05	1e-05	1e-05	1e-05	1e-05	1e-05
M14	0.295157	1.21929	0.270144	1e-05	1.41709	0.69904	1e-05	1e-05	1e-05	1.21558	0.464535	0.602023	1e-05
M15	1e-05	0.231209	1e-05	1e-05	0.0453814	0.0195079	1e-05	0.107032	1e-05	0.0893754	0.0370951	0.0466504	1e-05
M16	1e-05	0.359599	1e-05	1e-05	0.0189472	0.370773	3.01065	0.817799	0.610025	0.0771894	0.460454	0.212428	0.0189287
M17	1e-05	0.0909225	1e-05	0.0833912	0.0314506	0.72521	3.40447	1.1913	1.31489	0.157292	1.04818	0.0715023	0.140238
M18	0.0991937	1.36024	1e-05	0.0257087	0.129101	2.53771	1.72956	0.021092	1e-05	0.938034	2.8203	0.476613	0.0516727
M19	0.116765	0.188222	1e-05	0.0615108	0.599334	0.214159	1e-05	1e-05	1e-05	1.13822	0.241112	0.0641402	0.137328
M20	1e-05	0.671276	1e-05	1e-05	1.22046	1.82087	3.54478	1e-05	1e-05	1.40084	2.14034	0.573774	1e-05
M21	0.121867	0.0182213	1e-05	1e-05	1e-05	0.207381	0.0347294	1e-05	1e-05	0.0452807	0.0568975	0.0199373	1e-05
M22	0.0295621	0.137725	1e-05	0.0769358	1e-05	7.53367	6.53281	1e-05	0.295093	0.829863	6.62403	0.10691	0.115041
M23	1e-05	0.954087	1e-05	1e-05	0.0133527	3.55021	11.333	0.991194	1.84028	0.539088	10.5057	0.422751	0.0204894
M24	1e-05	0.765767	1e-05	0.0135717	0.939705	3.85464	1e-05	1e-05	1e-05	2.65019	6.67233	0.520458	0.137712
N1	0.0470196	0.364915	1e-05	0.0575516	0.0451464	1.01092	3.2003	1e-05	1.73259	0.338018	1.95738	0.113354	0.0854478
N2	0.0245514	0.434544	1e-05	0.0712984	1.7452	1.4901	1e-05	1e-05	0.658626	3.19965	2.00778	0.198015	0.161191
N3	1e-05	0.106692	1e-05	1e-05	0.0110653	1.59028	6.92471	0.0363622	1.76776	0.0564477	1.99349	0.0663405	1e-05
N4	0.347731	0.269519	0.574691	0.026107	1.39424	0.373185	1e-05	1e-05	1e-05	1.46112	0.227482	0.169254	0.0315819
N5	0.685268	0.0733492	1e-05	0.0900874	0.0923431	0.860907	3.37086	0.933542	0.929967	0.345703	1.13474	0.0763272	0.140389
N6	1e-05	0.0228337	1e-05	1e-05	1e-05	0.714768	2.46013	0.243524	0.59165	0.0425625	1.09858	0.0214118	1e-05
N7	1e-05	0.0125302	1e-05	0.0369842	1e-05	0.358276	3.88422e-06	1e-05	1e-05	1e-05	0.611292	0.0160518	0.0707857
N8	1e-05	0.860682	1e-05	1e-05	0.0211189	2.30002	6.7695	0.739303	1.87688	0.249499	2.64032	0.265345	0.0252582
N9	1e-05	0.579151	1e-05	0.427372	0.830093	1.36992	1.55871	1e-05	1e-05	1.55333	1.10154	0.448999	0.433568
N10	0.0129665	0.364778	1e-05	0.0160869	0.0153057	0.925957	1.54495	1e-05	1e-05	0.132303	0.858199	0.0791855	0.0233106
N11	1e-05	0.0851231	1e-05	0.0131749	0.0774118	0.0822104	0.640805	0.20983	0.353628	0.176882	0.108824	0.0842568	0.0218492
N12	0.147056	1.24585	1e-05	0.0399261	0.437803	1.30589	2.70385	0.133479	1.0905	1.01966	1.8578	0.43867	0.0838457
N13	1e-05	0.903158	1e-05	1e-05	0.214418	2.01315	4.0778	1.28161	1e-05	0.500954	1.52742	0.794081	1e-05
N14	1.47761	3.16509	1e-05	1.49101	5.71636	1.53523	1e-05	1e-05	1e-05	5.76713	1.95522	1.46876	1.65409
N15	1.12308	0.141681	1e-05	2.82516	0.485549	0.298879	1e-05	1e-05	1e-05	0.456527	0.16159	0.113808	0.0138193
N16	0.0299625	0.198072	1e-05	0.345255	0.184759	0.803436	0.770394	0.384079	0.166082	0.508085	0.874473	0.0627753	0.625424
N17	1e-05	15	6.7697e-05	0.0644984	0.111848	15	15	0.657033	9.07928	1.17508	15	2.83062	0.106775
N18	1.03133	0.705268	1e-05	1e-05	1.50048	1.03464	1e-05	1e-05	1e-05	3.09587	1.23703	0.412546	0.250752
N19	0.196727	1.0368	1e-05	0.338441	0.573329	1.33203	3.12768	1e-05	1e-05	0.71343	1.35257	0.621889	0.294688
N20	1e-05	1e-05	1e-05	1e-05	15	1e-05	1e-05	1e-05	1e-05	1e-05	1e-05	0.78535	1e-05
N21	1.55878	6.26521	1e-05	0.18554	10.7336	2.72433	0.27494	1e-05	1e-05	14.8856	2.32812	10.2858	0.111505
N22	1e-05	0.678826	1e-05	0.154675	3.70437	1.49436	2.61488	1e-05	1e-05	5.98633	2.00531	0.383122	0.27359
N23	0.724716	4.15356	2.04639	1e-05	6.64197	1.15123	1e-05	1e-05	1e-05	6.96817	1.01348	2.85535	1e-05
N24	1e-05	1e-05	0.760474	0.543942	1.45782	1.03859	1e-05	1e-05	1e-05	1.49894	1.40864	0.480059	0.567201
O1	0.304503	6.97171	0.595536	1e-05	1.65285	4.2248	1e-05	1e-05	1e-05	9.0757	5.64009	3.57139	0.0225807
O2	0.129423	1.77746	1e-05	1e-05	0.322173	1.89794	3.71793	1e-05	1e-05	0.72207	2.19779	0.86387	1e-05
O3	0.0483932	0.0563407	1e-05	1e-05	0.554565	1e-05	1e-05	0.264456	1e-05	0.547918	0.014501	0.069619	1e-05
O4	0.519888	1e-05	1e-05	0.0191017	0.512038	0.649876	1e-05	1e-05	1e-05	0.380871	0.283993	1e-05	0.0340024
O5	0.0309797	1.53623	1e-05	1e-05	10.7725	10.35	1e-05	1e-05	1e-05	10.9759	9.8609	1.2903	1e-05
O6	0.594627	1.58972	1e-05	0.968777	2.41381	2.57802	1e-05	1e-05	1e-05	2.75085	3.37582	1.05823	0.971013
O7	0.0370313	1.7748	1e-05	0.0652477	0.54491	0.156935	0.725396	0.216221	1e-05	1.82257	0.419975	0.492595	0.0516673
O8	0.011926	0.278926	1e-05	1e-05	0.0418939	0.783576	2.54084	0.0188781	2.61243	0.400555	1.08275	0.0725723	1e-05
O9	1e-05	1e-05	1e-05	1e-05	0.0482207	1e-05	1e-05	1e-05	1e-05	0.0792748	0.0387189	1e-05	1e-05
O10	1e-05	1.0421	1e-05	0.0255577	0.773695	0.191837	0.62448	1e-05	1e-05	1.71669	0.339194	0.437845	0.0421059
O11	1.209	1.39721	1e-05	1e-05	1.46094	4.14559	1e-05	1e-05	1e-05	2.59515	5.81671	0.475955	1e-05
O12	1e-05	0.558629	1e-05	0.251031	0.593259	0.640999	1e-05	1e-05	1e-05	0.902942	0.637659	0.682151	0.394825
O13	1e-05	1e-05	1e-05	1e-05	1e-05	1.48731	1e-05	1e-05	1e-05	1e-05	1.06999	1e-05	0.477475
O14	0.756672	1.64815	1e-05	1.78689	1.8389	0.797538	1e-05	1e-05	1e-05	1.93698	0.713682	0.85111	1.60031
O15	0.358963	2.8199	1e-05	0.0207933	15	4.48485	1e-05	1e-05	1e-05	15	5.09221	1.86445	0.0325113
O16	0.0276436	0.453257	1e-05	0.413347	1.15876	1.29043	13.06	1e-05	0.494542	2.12929	1.8654	0.197102	0.81063
O17	1e-05	1e-05	1e-05	1.47134	1e-05	1.13739	1e-05	1e-05	1e-05	0.871801	1.43905	1e-05	1.55271
O18	1e-05	0.871375	1e-05	0.0206145	0.208025	0.347415	1e-05	1e-05	1e-05	0.417121	0.33651	0.492847	0.0414394
O19	1.51626	3.50278	0.468491	0.272614	4.59076	2.94298	1e-05	1e-05	1e-05	9.26399	2.54766	5.55944	0.114892
O20	0.137235	0.499129	0.215591	0.128899	1.46316	3.16009	1e-05	1e-05	1e-05	1.68229	3.06331	0.392604	0.189621
O21	0.296031	1.32256	0.332878	0.421837	2.09751	5.03387	2.02608	1e-05	1e-05	2.56216	5.4764	0.8364	0.43252
O22	0.925956	1e-05	1e-05	0.0148747	0.418974	0.121501	0.758226	10.8812	1e-05	3.36453	0.130069	1e-05	0.0213315
O23	0.336038	2.19827	1e-05	1e-05	0.547186	1.85526	1e-05	1e-05	1e-05	1.66247	2.85481	1.13616	1e-05
O24	0.569378	8.0432	0.490172	0.302541	7.1521	0.949796	1e-05	1e-05	1e-05	11.4053	0.738033	5.23233	0.163197
